# Supplementary material for: Functional Compound Bioaccessibility and Microbial Viability in Green and Black Tea Kombucha During Simulated Digestion
Source: Foods. 2025 Aug 9;14(16):2770. doi: 10.3390/foods14162770 (PMC12385410; doi:10.3390/foods14162770)
Supplement: Supplementary file 1 [file foods-14-02770-s001.zip › Table S2.xlsx]

## Sheet: Foglio1
Sample	L_aspartic	L_glutamic	L_asparagine	L_serine	L_glutamine	L_histidine	Glycin	L_threonin	L_citrulline	L_arginine	L_alanin	L-theanine	GABA	L_tyrosin	L_valin	L_methionine	L_norvalin	L_isoleucine	L_phenylalanin	L_tryptophan	L_leucine	L_ornithine	L_lysin
DGK1	1662	2826	1411	2158	1324	0.688	2296	1353	0.002	3055	2455	n.d	n.d	1208	1276	0.063	0.363	0.984	1041	0.447	2074	0.081	4576
DGK2	1785	3007	1501	2282	1402	0.731	2439	1426	0.003	3271	2605	n.d	n.d	1284	1342	0.055	0.372	1042	1109	0.478	2208	0.096	4848
DGK3	2235	3687	1836	2822	1707	0.897	3000	1734	0.006	4071	3194	n.d	n.d	1586	1603	0.044	0.390	1242	1364	0.581	2657	0.109	5976
DBK1	2016	3279	1576	2438	1445	0.679	2603	1490	0.004	3524	2696	n.d	n.d	1277	1294	0.041	0.400	0.986	1089	0.428	2051	0.099	5209
DBK2	2305	3742	1810	2797	1649	0.848	3021	1715	0.005	4051	3098	n.d	n.d	1470	1483	0.048	0.434	1128	1263	0.477	2339	0.110	6016
DBK3	1921	3101	1499	2328	1378	0.640	2502	1425	0.003	3352	2573	n.d	n.d	1245	1250	0.035	0.419	0.935	1043	0.395	1972	0.096	4952
DGT1	1882	3063	1603	2350	1514	0.755	2393	1471	0.005	3087	2631	0.811	n.d	1225	1474	0.080	0.406	1123	1108	0.495	2227	0.081	4646
DGT2	1837	2974	1553	2273	1455	0.723	2314	1408	0.004	2967	2547	0.844	n.d	1191	1408	0.057	0.405	1062	1053	0.460	2130	0.075	4500
DGT3	1608	2583	1328	1950	1260	0.600	2009	1200	0.002	2578	2194	0.826	n.d	1016	1186	0.027	0.432	0.896	0.904	0.391	1816	0.078	3750
DBT1	1627	2729	1357	2047	1281	0.586	2137	1287	0.002	2812	2324	0.288	n.d	1080	1262	0.066	0.376	0.949	0.946	0.399	1891	0.078	4010
DBT2	1827	3107	1537	2315	1443	0.631	2453	1466	0.002	3123	2635	0.358	n.d	1201	1429	0.052	0.393	1077	1054	0.435	2136	0.083	4537
DBT3	1446	2398	1162	1756	1101	0.510	1921	1107	0.001	2482	2024	0.348	n.d	0.942	1061	0.014	0.415	0.796	0.826	0.328	1636	0.068	3581
GT1	1234	0.951	0.628	0.439	0.633	0.106	0.023	0.153	0.022	0.155	0.219	5614	n.d	0.110	0.237	n.d	0.409	0.148	0.186	0.060	0.145	n.d	0.090
GT2	1373	1021	0.731	0.494	0.778	0.120	0.029	0.173	0.026	0.174	0.246	6335	n.d	0.130	0.267	n.d	0.455	0.166	0.207	0.069	0.162	n.d	0.100
GT3	1291	0.957	0.683	0.456	0.725	0.111	0.026	0.172	0.023	0.163	0.233	5960	n.d	0.116	0.248	n.d	0.390	0.161	0.199	0.062	0.155	n.d	0.090
GK1	0.007	0.002	0.003	0.005	n.d	n.d	n.d	n.d	n.d	0.004	0.053	n.d	0.006	n.d	n.d	n.d	0.397	n.d	n.d	n.d	n.d	n.d	0.015
GK2	0.007	0.001	0.002	0.003	n.d	n.d	n.d	n.d	n.d	0.004	0.050	n.d	0.004	n.d	n.d	n.d	0.389	n.d	n.d	n.d	n.d	n.d	0.015
GK3	0.007	0.001	0.002	0.004	n.d	n.d	n.d	n.d	n.d	0.004	0.050	n.d	0.004	n.d	n.d	n.d	0.388	n.d	n.d	n.d	n.d	n.d	0.013
BT1	0.320	0.350	0.064	0.134	0.124	0.072	n.d	0.064	n.d	0.115	0.241	2401	n.d	0.061	0.053	n.d	0.406	0.030	0.045	0.023	0.027	n.d	0.018
BT2	0.325	0.354	0.065	0.136	0.125	0.073	n.d	0.064	n.d	0.115	0.243	2444	n.d	0.061	0.054	n.d	0.412	0.030	0.046	0.023	0.027	n.d	0.017
BT3	0.325	0.350	0.064	0.133	0.126	0.075	n.d	0.063	n.d	0.114	0.242	2423	n.d	0.060	0.053	n.d	0.409	0.030	0.045	0.023	0.026	n.d	0.016
BK1	0.013	n.d	n.d	n.d	n.d	n.d	n.d	0.012	n.d	0.013	0.030	0.045	0.007	n.d	n.d	n.d	0.407	n.d	n.d	n.d	n.d	n.d	n.d
BK2	0.013	n.d	n.d	n.d	n.d	n.d	n.d	0.012	n.d	0.016	0.030	0.045	0.007	n.d	n.d	n.d	0.403	n.d	n.d	n.d	n.d	n.d	n.d
BK3	0.010	n.d	n.d	n.d	n.d	n.d	n.d	0.008	n.d	0.011	0.027	0.042	0.004	n.d	n.d	n.d	0.428	n.d	n.d	n.d	n.d	n.d	n.d
