# Supplementary material for: Functional Compound Bioaccessibility and Microbial Viability in Green and Black Tea Kombucha During Simulated Digestion
Source: Foods. 2025 Aug 9;14(16):2770. doi: 10.3390/foods14162770 (PMC12385410; doi:10.3390/foods14162770)
Supplement: Supplementary file 1 [file foods-14-02770-s001.zip › Table S1.xlsx]

## Sheet: S. enterica
OD	treatment	Time_in_hours	replica
0.1088	control	0	A
0.1073	control	0.25	A
0.1096	control	0.5	A
0.1149	control	0.75	A
0.1243	control	1	A
0.1326	control	1.25	A
0.1481	control	1.5	A
0.2028	control	1.75	A
0.234	control	2	A
0.3029	control	2.25	A
0.385	control	2.5	A
0.4997	control	2.75	A
0.6017	control	3	A
0.687	control	3.25	A
0.7404	control	3.5	A
0.7707	control	3.75	A
0.7863	control	4	A
0.7952	control	4.25	A
0.8046	control	4.5	A
0.8071	control	4.75	A
0.8059	control	5	A
0.8178	control	5.25	A
0.8304	control	5.5	A
0.8489	control	5.75	A
0.864	control	6	A
0.8786	control	6.25	A
0.8849	control	6.5	A
0.8882	control	6.75	A
0.8931	control	7	A
0.8957	control	7.25	A
0.8984	control	7.5	A
0.8997	control	7.75	A
0.902	control	8	A
0.9042	control	8.25	A
0.9069	control	8.5	A
0.9094	control	8.75	A
0.9124	control	9	A
0.9155	control	9.25	A
0.9189	control	9.5	A
0.9229	control	9.75	A
0.9267	control	10	A
0.9314	control	10.25	A
0.9364	control	10.5	A
0.9402	control	10.75	A
0.9452	control	11	A
0.9507	control	11.25	A
0.9552	control	11.5	A
0.961	control	11.75	A
0.9661	control	12	A
0.9707	control	12.25	A
0.975	control	12.5	A
0.9806	control	12.75	A
0.9859	control	13	A
0.9912	control	13.25	A
0.9964	control	13.5	A
1.0012	control	13.75	A
1.0054	control	14	A
1.0088	control	14.25	A
1.0136	control	14.5	A
1.0168	control	14.75	A
1.0199	control	15	A
1.022	control	15.25	A
1.0243	control	15.5	A
1.0264	control	15.75	A
1.0296	control	16	A
1.0307	control	16.25	A
1.032	control	16.5	A
1.0331	control	16.75	A
1.0343	control	17	A
1.0353	control	17.25	A
1.0366	control	17.5	A
1.0378	control	17.75	A
1.0394	control	18	A
1.0401	control	18.25	A
1.0422	control	18.5	A
1.0435	control	18.75	A
1.0447	control	19	A
1.0462	control	19.25	A
1.0476	control	19.5	A
1.0486	control	19.75	A
1.0509	control	20	A
1.052	control	20.25	A
1.0525	control	20.5	A
1.0535	control	20.75	A
1.0544	control	21	A
1.0554	control	21.25	A
1.0558	control	21.5	A
1.057	control	21.75	A
1.0578	control	22	A
1.0582	control	22.25	A
1.0592	control	22.5	A
1.0599	control	22.75	A
1.0608	control	23	A
1.0609	control	23.25	A
1.0618	control	23.5	A
1.0623	control	23.75	A
1.0623	control	24	A
0.1084	control	0	B
0.1075	control	0.25	B
0.11	control	0.5	B
0.1153	control	0.75	B
0.1246	control	1	B
0.1325	control	1.25	B
0.1499	control	1.5	B
0.1939	control	1.75	B
0.2535	control	2	B
0.2899	control	2.25	B
0.4074	control	2.5	B
0.517	control	2.75	B
0.5977	control	3	B
0.7023	control	3.25	B
0.7377	control	3.5	B
0.7493	control	3.75	B
0.7888	control	4	B
0.7967	control	4.25	B
0.8091	control	4.5	B
0.8148	control	4.75	B
0.8085	control	5	B
0.8195	control	5.25	B
0.8251	control	5.5	B
0.8443	control	5.75	B
0.8571	control	6	B
0.8728	control	6.25	B
0.8856	control	6.5	B
0.8925	control	6.75	B
0.899	control	7	B
0.9025	control	7.25	B
0.9056	control	7.5	B
0.9052	control	7.75	B
0.9071	control	8	B
0.9093	control	8.25	B
0.9117	control	8.5	B
0.9143	control	8.75	B
0.9161	control	9	B
0.9184	control	9.25	B
0.9205	control	9.5	B
0.9242	control	9.75	B
0.9272	control	10	B
0.931	control	10.25	B
0.9352	control	10.5	B
0.9375	control	10.75	B
0.9415	control	11	B
0.9462	control	11.25	B
0.9499	control	11.5	B
0.9549	control	11.75	B
0.9587	control	12	B
0.9621	control	12.25	B
0.9659	control	12.5	B
0.9699	control	12.75	B
0.9752	control	13	B
0.9799	control	13.25	B
0.9839	control	13.5	B
0.9882	control	13.75	B
0.9915	control	14	B
0.9935	control	14.25	B
0.9978	control	14.5	B
1.0005	control	14.75	B
1.003	control	15	B
1.0045	control	15.25	B
1.0057	control	15.5	B
1.0066	control	15.75	B
1.0091	control	16	B
1.009	control	16.25	B
1.0096	control	16.5	B
1.0097	control	16.75	B
1.0102	control	17	B
1.0095	control	17.25	B
1.0101	control	17.5	B
1.0106	control	17.75	B
1.011	control	18	B
1.0112	control	18.25	B
1.0125	control	18.5	B
1.0128	control	18.75	B
1.0144	control	19	B
1.0151	control	19.25	B
1.0159	control	19.5	B
1.0162	control	19.75	B
1.0177	control	20	B
1.0187	control	20.25	B
1.0189	control	20.5	B
1.0201	control	20.75	B
1.0205	control	21	B
1.0212	control	21.25	B
1.0214	control	21.5	B
1.0223	control	21.75	B
1.023	control	22	B
1.0231	control	22.25	B
1.0237	control	22.5	B
1.0242	control	22.75	B
1.0247	control	23	B
1.0245	control	23.25	B
1.0253	control	23.5	B
1.0255	control	23.75	B
1.0251	control	24	B
0.1077	control	0	C
0.1066	control	0.25	C
0.109	control	0.5	C
0.1139	control	0.75	C
0.1227	control	1	C
0.1307	control	1.25	C
0.145	control	1.5	C
0.1794	control	1.75	C
0.2198	control	2	C
0.3024	control	2.25	C
0.3666	control	2.5	C
0.5219	control	2.75	C
0.5933	control	3	C
0.6771	control	3.25	C
0.719	control	3.5	C
0.7688	control	3.75	C
0.7903	control	4	C
0.7934	control	4.25	C
0.8021	control	4.5	C
0.8065	control	4.75	C
0.8036	control	5	C
0.8139	control	5.25	C
0.8218	control	5.5	C
0.8386	control	5.75	C
0.8566	control	6	C
0.8673	control	6.25	C
0.8793	control	6.5	C
0.8869	control	6.75	C
0.8933	control	7	C
0.8976	control	7.25	C
0.8991	control	7.5	C
0.9	control	7.75	C
0.9023	control	8	C
0.9046	control	8.25	C
0.9072	control	8.5	C
0.9093	control	8.75	C
0.9106	control	9	C
0.9135	control	9.25	C
0.9161	control	9.5	C
0.9196	control	9.75	C
0.9228	control	10	C
0.9262	control	10.25	C
0.9299	control	10.5	C
0.9331	control	10.75	C
0.9368	control	11	C
0.9405	control	11.25	C
0.9443	control	11.5	C
0.9479	control	11.75	C
0.9523	control	12	C
0.9561	control	12.25	C
0.9605	control	12.5	C
0.9648	control	12.75	C
0.9697	control	13	C
0.9744	control	13.25	C
0.9788	control	13.5	C
0.9832	control	13.75	C
0.9871	control	14	C
0.9893	control	14.25	C
0.9932	control	14.5	C
0.9955	control	14.75	C
0.9974	control	15	C
0.9992	control	15.25	C
1.0005	control	15.5	C
1.0015	control	15.75	C
1.0037	control	16	C
1.0039	control	16.25	C
1.0048	control	16.5	C
1.0051	control	16.75	C
1.0054	control	17	C
1.005	control	17.25	C
1.0053	control	17.5	C
1.0052	control	17.75	C
1.0061	control	18	C
1.006	control	18.25	C
1.007	control	18.5	C
1.0074	control	18.75	C
1.0085	control	19	C
1.009	control	19.25	C
1.0101	control	19.5	C
1.0099	control	19.75	C
1.0114	control	20	C
1.0121	control	20.25	C
1.0124	control	20.5	C
1.0131	control	20.75	C
1.0138	control	21	C
1.0144	control	21.25	C
1.0142	control	21.5	C
1.015	control	21.75	C
1.0154	control	22	C
1.0151	control	22.25	C
1.0154	control	22.5	C
1.016	control	22.75	C
1.0162	control	23	C
1.0163	control	23.25	C
1.0165	control	23.5	C
1.0169	control	23.75	C
1.0165	control	24	C
0.0935	DBK	0	A
0.0876	DBK	0.25	A
0.084	DBK	0.5	A
0.0812	DBK	0.75	A
0.0815	DBK	1	A
0.083	DBK	1.25	A
0.0863	DBK	1.5	A
0.0875	DBK	1.75	A
0.0921	DBK	2	A
0.1009	DBK	2.25	A
0.116	DBK	2.5	A
0.145	DBK	2.75	A
0.1823	DBK	3	A
0.2553	DBK	3.25	A
0.3655	DBK	3.5	A
0.4295	DBK	3.75	A
0.4473	DBK	4	A
0.4816	DBK	4.25	A
0.5482	DBK	4.5	A
0.5866	DBK	4.75	A
0.6043	DBK	5	A
0.662	DBK	5.25	A
0.6846	DBK	5.5	A
0.7024	DBK	5.75	A
0.7034	DBK	6	A
0.6888	DBK	6.25	A
0.6886	DBK	6.5	A
0.6915	DBK	6.75	A
0.6989	DBK	7	A
0.7106	DBK	7.25	A
0.72	DBK	7.5	A
0.7221	DBK	7.75	A
0.722	DBK	8	A
0.7251	DBK	8.25	A
0.728	DBK	8.5	A
0.7296	DBK	8.75	A
0.7329	DBK	9	A
0.7352	DBK	9.25	A
0.7367	DBK	9.5	A
0.7381	DBK	9.75	A
0.7404	DBK	10	A
0.7423	DBK	10.25	A
0.7438	DBK	10.5	A
0.7473	DBK	10.75	A
0.749	DBK	11	A
0.7513	DBK	11.25	A
0.755	DBK	11.5	A
0.7577	DBK	11.75	A
0.7598	DBK	12	A
0.7636	DBK	12.25	A
0.7665	DBK	12.5	A
0.769	DBK	12.75	A
0.772	DBK	13	A
0.7796	DBK	13.25	A
0.7772	DBK	13.5	A
0.7803	DBK	13.75	A
0.7831	DBK	14	A
0.7866	DBK	14.25	A
0.788	DBK	14.5	A
0.7917	DBK	14.75	A
0.7927	DBK	15	A
0.7961	DBK	15.25	A
0.7988	DBK	15.5	A
0.8012	DBK	15.75	A
0.8046	DBK	16	A
0.807	DBK	16.25	A
0.8104	DBK	16.5	A
0.813	DBK	16.75	A
0.8162	DBK	17	A
0.8185	DBK	17.25	A
0.8224	DBK	17.5	A
0.8255	DBK	17.75	A
0.8298	DBK	18	A
0.8333	DBK	18.25	A
0.8361	DBK	18.5	A
0.841	DBK	18.75	A
0.8452	DBK	19	A
0.8496	DBK	19.25	A
0.8541	DBK	19.5	A
0.8573	DBK	19.75	A
0.8615	DBK	20	A
0.8657	DBK	20.25	A
0.8695	DBK	20.5	A
0.8718	DBK	20.75	A
0.876	DBK	21	A
0.8792	DBK	21.25	A
0.882	DBK	21.5	A
0.8851	DBK	21.75	A
0.8882	DBK	22	A
0.8912	DBK	22.25	A
0.8931	DBK	22.5	A
0.8958	DBK	22.75	A
0.8977	DBK	23	A
0.8998	DBK	23.25	A
0.9014	DBK	23.5	A
0.9041	DBK	23.75	A
0.9064	DBK	24	A
0.0919	DBK	0	B
0.0842	DBK	0.25	B
0.0768	DBK	0.5	B
0.0735	DBK	0.75	B
0.0737	DBK	1	B
0.0754	DBK	1.25	B
0.079	DBK	1.5	B
0.0814	DBK	1.75	B
0.0818	DBK	2	B
0.0951	DBK	2.25	B
0.1141	DBK	2.5	B
0.1379	DBK	2.75	B
0.1805	DBK	3	B
0.2765	DBK	3.25	B
0.3072	DBK	3.5	B
0.4385	DBK	3.75	B
0.4402	DBK	4	B
0.5665	DBK	4.25	B
0.523	DBK	4.5	B
0.6115	DBK	4.75	B
0.6437	DBK	5	B
0.6417	DBK	5.25	B
0.6377	DBK	5.5	B
0.6729	DBK	5.75	B
0.6688	DBK	6	B
0.6664	DBK	6.25	B
0.655	DBK	6.5	B
0.6592	DBK	6.75	B
0.6652	DBK	7	B
0.6812	DBK	7.25	B
0.6846	DBK	7.5	B
0.6839	DBK	7.75	B
0.6859	DBK	8	B
0.6892	DBK	8.25	B
0.6923	DBK	8.5	B
0.6966	DBK	8.75	B
0.7011	DBK	9	B
0.7037	DBK	9.25	B
0.7079	DBK	9.5	B
0.7101	DBK	9.75	B
0.713	DBK	10	B
0.7158	DBK	10.25	B
0.7188	DBK	10.5	B
0.721	DBK	10.75	B
0.7241	DBK	11	B
0.7259	DBK	11.25	B
0.7295	DBK	11.5	B
0.7327	DBK	11.75	B
0.7351	DBK	12	B
0.7381	DBK	12.25	B
0.7416	DBK	12.5	B
0.7452	DBK	12.75	B
0.7475	DBK	13	B
0.7503	DBK	13.25	B
0.7526	DBK	13.5	B
0.7559	DBK	13.75	B
0.7574	DBK	14	B
0.7607	DBK	14.25	B
0.764	DBK	14.5	B
0.766	DBK	14.75	B
0.769	DBK	15	B
0.772	DBK	15.25	B
0.7747	DBK	15.5	B
0.7791	DBK	15.75	B
0.7816	DBK	16	B
0.7834	DBK	16.25	B
0.7882	DBK	16.5	B
0.792	DBK	16.75	B
0.7943	DBK	17	B
0.798	DBK	17.25	B
0.8022	DBK	17.5	B
0.8075	DBK	17.75	B
0.8126	DBK	18	B
0.8185	DBK	18.25	B
0.8227	DBK	18.5	B
0.8291	DBK	18.75	B
0.8358	DBK	19	B
0.8418	DBK	19.25	B
0.8491	DBK	19.5	B
0.854	DBK	19.75	B
0.8587	DBK	20	B
0.8647	DBK	20.25	B
0.8694	DBK	20.5	B
0.8744	DBK	20.75	B
0.8792	DBK	21	B
0.882	DBK	21.25	B
0.8863	DBK	21.5	B
0.8906	DBK	21.75	B
0.8933	DBK	22	B
0.8962	DBK	22.25	B
0.8989	DBK	22.5	B
0.9021	DBK	22.75	B
0.9039	DBK	23	B
0.9065	DBK	23.25	B
0.9087	DBK	23.5	B
0.9105	DBK	23.75	B
0.9125	DBK	24	B
0.0939	DBK	0	C
0.088	DBK	0.25	C
0.0813	DBK	0.5	C
0.0788	DBK	0.75	C
0.0795	DBK	1	C
0.0819	DBK	1.25	C
0.0858	DBK	1.5	C
0.0871	DBK	1.75	C
0.0915	DBK	2	C
0.1034	DBK	2.25	C
0.1175	DBK	2.5	C
0.1385	DBK	2.75	C
0.1835	DBK	3	C
0.2743	DBK	3.25	C
0.3037	DBK	3.5	C
0.4001	DBK	3.75	C
0.3383	DBK	4	C
0.381	DBK	4.25	C
0.4313	DBK	4.5	C
0.4795	DBK	4.75	C
0.5339	DBK	5	C
0.5887	DBK	5.25	C
0.5952	DBK	5.5	C
0.6266	DBK	5.75	C
0.6483	DBK	6	C
0.669	DBK	6.25	C
0.6777	DBK	6.5	C
0.6901	DBK	6.75	C
0.6887	DBK	7	C
0.7003	DBK	7.25	C
0.7106	DBK	7.5	C
0.7126	DBK	7.75	C
0.7114	DBK	8	C
0.7129	DBK	8.25	C
0.7146	DBK	8.5	C
0.7178	DBK	8.75	C
0.7198	DBK	9	C
0.7253	DBK	9.25	C
0.7266	DBK	9.5	C
0.7285	DBK	9.75	C
0.7299	DBK	10	C
0.7328	DBK	10.25	C
0.7343	DBK	10.5	C
0.7375	DBK	10.75	C
0.7389	DBK	11	C
0.7408	DBK	11.25	C
0.7445	DBK	11.5	C
0.7459	DBK	11.75	C
0.749	DBK	12	C
0.7511	DBK	12.25	C
0.7542	DBK	12.5	C
0.7565	DBK	12.75	C
0.7584	DBK	13	C
0.7615	DBK	13.25	C
0.7633	DBK	13.5	C
0.7673	DBK	13.75	C
0.7677	DBK	14	C
0.77	DBK	14.25	C
0.7733	DBK	14.5	C
0.7752	DBK	14.75	C
0.7776	DBK	15	C
0.7795	DBK	15.25	C
0.7835	DBK	15.5	C
0.7858	DBK	15.75	C
0.7879	DBK	16	C
0.7931	DBK	16.25	C
0.7939	DBK	16.5	C
0.7969	DBK	16.75	C
0.8004	DBK	17	C
0.8052	DBK	17.25	C
0.8067	DBK	17.5	C
0.8114	DBK	17.75	C
0.8153	DBK	18	C
0.8193	DBK	18.25	C
0.8226	DBK	18.5	C
0.8292	DBK	18.75	C
0.8328	DBK	19	C
0.8375	DBK	19.25	C
0.8427	DBK	19.5	C
0.847	DBK	19.75	C
0.8513	DBK	20	C
0.8557	DBK	20.25	C
0.8609	DBK	20.5	C
0.8636	DBK	20.75	C
0.868	DBK	21	C
0.8722	DBK	21.25	C
0.8748	DBK	21.5	C
0.8785	DBK	21.75	C
0.8811	DBK	22	C
0.8846	DBK	22.25	C
0.8862	DBK	22.5	C
0.8882	DBK	22.75	C
0.8906	DBK	23	C
0.8921	DBK	23.25	C
0.8934	DBK	23.5	C
0.8952	DBK	23.75	C
0.8965	DBK	24	C
0.1024	DBT	0	A
0.1015	DBT	0.25	A
0.1008	DBT	0.5	A
0.0997	DBT	0.75	A
0.0971	DBT	1	A
0.0937	DBT	1.25	A
0.0919	DBT	1.5	A
0.0926	DBT	1.75	A
0.0988	DBT	2	A
0.1133	DBT	2.25	A
0.1355	DBT	2.5	A
0.1794	DBT	2.75	A
0.2459	DBT	3	A
0.332	DBT	3.25	A
0.4227	DBT	3.5	A
0.5327	DBT	3.75	A
0.6144	DBT	4	A
0.675	DBT	4.25	A
0.7303	DBT	4.5	A
0.8195	DBT	4.75	A
0.8269	DBT	5	A
0.8504	DBT	5.25	A
0.8469	DBT	5.5	A
0.8527	DBT	5.75	A
0.8536	DBT	6	A
0.8566	DBT	6.25	A
0.8628	DBT	6.5	A
0.86	DBT	6.75	A
0.8582	DBT	7	A
0.8583	DBT	7.25	A
0.8593	DBT	7.5	A
0.8616	DBT	7.75	A
0.8668	DBT	8	A
0.8683	DBT	8.25	A
0.8695	DBT	8.5	A
0.87	DBT	8.75	A
0.8693	DBT	9	A
0.8679	DBT	9.25	A
0.8672	DBT	9.5	A
0.8654	DBT	9.75	A
0.8644	DBT	10	A
0.8632	DBT	10.25	A
0.8616	DBT	10.5	A
0.8607	DBT	10.75	A
0.8588	DBT	11	A
0.8572	DBT	11.25	A
0.857	DBT	11.5	A
0.8559	DBT	11.75	A
0.8549	DBT	12	A
0.8543	DBT	12.25	A
0.8544	DBT	12.5	A
0.8537	DBT	12.75	A
0.8543	DBT	13	A
0.8542	DBT	13.25	A
0.8543	DBT	13.5	A
0.8543	DBT	13.75	A
0.8551	DBT	14	A
0.8564	DBT	14.25	A
0.8578	DBT	14.5	A
0.8593	DBT	14.75	A
0.8603	DBT	15	A
0.8623	DBT	15.25	A
0.8656	DBT	15.5	A
0.8678	DBT	15.75	A
0.8695	DBT	16	A
0.8713	DBT	16.25	A
0.8737	DBT	16.5	A
0.8756	DBT	16.75	A
0.8779	DBT	17	A
0.8798	DBT	17.25	A
0.8808	DBT	17.5	A
0.882	DBT	17.75	A
0.8832	DBT	18	A
0.8848	DBT	18.25	A
0.8857	DBT	18.5	A
0.8867	DBT	18.75	A
0.8876	DBT	19	A
0.8871	DBT	19.25	A
0.8886	DBT	19.5	A
0.8882	DBT	19.75	A
0.8896	DBT	20	A
0.8905	DBT	20.25	A
0.8895	DBT	20.5	A
0.8891	DBT	20.75	A
0.8907	DBT	21	A
0.8904	DBT	21.25	A
0.8901	DBT	21.5	A
0.8903	DBT	21.75	A
0.8896	DBT	22	A
0.8898	DBT	22.25	A
0.8887	DBT	22.5	A
0.8885	DBT	22.75	A
0.8885	DBT	23	A
0.8881	DBT	23.25	A
0.8877	DBT	23.5	A
0.8869	DBT	23.75	A
0.887	DBT	24	A
0.1018	DBT	0	B
0.1005	DBT	0.25	B
0.0992	DBT	0.5	B
0.0984	DBT	0.75	B
0.0958	DBT	1	B
0.0924	DBT	1.25	B
0.0903	DBT	1.5	B
0.0939	DBT	1.75	B
0.097	DBT	2	B
0.114	DBT	2.25	B
0.1336	DBT	2.5	B
0.1763	DBT	2.75	B
0.2399	DBT	3	B
0.2828	DBT	3.25	B
0.4062	DBT	3.5	B
0.493	DBT	3.75	B
0.5906	DBT	4	B
0.6675	DBT	4.25	B
0.6543	DBT	4.5	B
0.7423	DBT	4.75	B
0.8067	DBT	5	B
0.8283	DBT	5.25	B
0.8343	DBT	5.5	B
0.8421	DBT	5.75	B
0.8448	DBT	6	B
0.8459	DBT	6.25	B
0.8545	DBT	6.5	B
0.8615	DBT	6.75	B
0.8643	DBT	7	B
0.8604	DBT	7.25	B
0.8614	DBT	7.5	B
0.8594	DBT	7.75	B
0.8636	DBT	8	B
0.8664	DBT	8.25	B
0.8674	DBT	8.5	B
0.8686	DBT	8.75	B
0.8682	DBT	9	B
0.8667	DBT	9.25	B
0.8663	DBT	9.5	B
0.8646	DBT	9.75	B
0.8639	DBT	10	B
0.8623	DBT	10.25	B
0.8612	DBT	10.5	B
0.86	DBT	10.75	B
0.8581	DBT	11	B
0.8561	DBT	11.25	B
0.856	DBT	11.5	B
0.8544	DBT	11.75	B
0.8542	DBT	12	B
0.8532	DBT	12.25	B
0.8533	DBT	12.5	B
0.8527	DBT	12.75	B
0.8526	DBT	13	B
0.8533	DBT	13.25	B
0.8537	DBT	13.5	B
0.8533	DBT	13.75	B
0.8547	DBT	14	B
0.8561	DBT	14.25	B
0.857	DBT	14.5	B
0.8586	DBT	14.75	B
0.8605	DBT	15	B
0.8629	DBT	15.25	B
0.8668	DBT	15.5	B
0.8694	DBT	15.75	B
0.8721	DBT	16	B
0.8738	DBT	16.25	B
0.8764	DBT	16.5	B
0.8787	DBT	16.75	B
0.8807	DBT	17	B
0.8827	DBT	17.25	B
0.8839	DBT	17.5	B
0.8862	DBT	17.75	B
0.8875	DBT	18	B
0.8886	DBT	18.25	B
0.8896	DBT	18.5	B
0.8912	DBT	18.75	B
0.8923	DBT	19	B
0.8924	DBT	19.25	B
0.8941	DBT	19.5	B
0.8939	DBT	19.75	B
0.8947	DBT	20	B
0.8957	DBT	20.25	B
0.8955	DBT	20.5	B
0.8953	DBT	20.75	B
0.8957	DBT	21	B
0.8951	DBT	21.25	B
0.8953	DBT	21.5	B
0.8961	DBT	21.75	B
0.8952	DBT	22	B
0.8954	DBT	22.25	B
0.8953	DBT	22.5	B
0.895	DBT	22.75	B
0.894	DBT	23	B
0.8942	DBT	23.25	B
0.8932	DBT	23.5	B
0.8932	DBT	23.75	B
0.8931	DBT	24	B
0.1018	DBT	0	C
0.1012	DBT	0.25	C
0.0998	DBT	0.5	C
0.0983	DBT	0.75	C
0.0951	DBT	1	C
0.0919	DBT	1.25	C
0.0898	DBT	1.5	C
0.0899	DBT	1.75	C
0.0974	DBT	2	C
0.1106	DBT	2.25	C
0.136	DBT	2.5	C
0.1813	DBT	2.75	C
0.242	DBT	3	C
0.3065	DBT	3.25	C
0.3719	DBT	3.5	C
0.4762	DBT	3.75	C
0.5929	DBT	4	C
0.613	DBT	4.25	C
0.6776	DBT	4.5	C
0.751	DBT	4.75	C
0.7642	DBT	5	C
0.7923	DBT	5.25	C
0.8216	DBT	5.5	C
0.8242	DBT	5.75	C
0.8277	DBT	6	C
0.8259	DBT	6.25	C
0.8278	DBT	6.5	C
0.8316	DBT	6.75	C
0.8322	DBT	7	C
0.8375	DBT	7.25	C
0.8413	DBT	7.5	C
0.846	DBT	7.75	C
0.8504	DBT	8	C
0.853	DBT	8.25	C
0.8548	DBT	8.5	C
0.8553	DBT	8.75	C
0.8553	DBT	9	C
0.8549	DBT	9.25	C
0.8541	DBT	9.5	C
0.8528	DBT	9.75	C
0.8517	DBT	10	C
0.8508	DBT	10.25	C
0.8494	DBT	10.5	C
0.8487	DBT	10.75	C
0.8473	DBT	11	C
0.8456	DBT	11.25	C
0.8451	DBT	11.5	C
0.8445	DBT	11.75	C
0.844	DBT	12	C
0.8435	DBT	12.25	C
0.8437	DBT	12.5	C
0.8435	DBT	12.75	C
0.8437	DBT	13	C
0.8443	DBT	13.25	C
0.8449	DBT	13.5	C
0.8453	DBT	13.75	C
0.8457	DBT	14	C
0.8472	DBT	14.25	C
0.8493	DBT	14.5	C
0.8543	DBT	14.75	C
0.8556	DBT	15	C
0.8573	DBT	15.25	C
0.861	DBT	15.5	C
0.8646	DBT	15.75	C
0.868	DBT	16	C
0.868	DBT	16.25	C
0.8696	DBT	16.5	C
0.8726	DBT	16.75	C
0.8762	DBT	17	C
0.8785	DBT	17.25	C
0.8821	DBT	17.5	C
0.8843	DBT	17.75	C
0.8855	DBT	18	C
0.8871	DBT	18.25	C
0.8881	DBT	18.5	C
0.8892	DBT	18.75	C
0.891	DBT	19	C
0.8921	DBT	19.25	C
0.8946	DBT	19.5	C
0.8959	DBT	19.75	C
0.8986	DBT	20	C
0.9006	DBT	20.25	C
0.9044	DBT	20.5	C
0.9072	DBT	20.75	C
0.9125	DBT	21	C
0.9169	DBT	21.25	C
0.9373	DBT	21.5	C
0.9209	DBT	21.75	C
0.9184	DBT	22	C
0.9194	DBT	22.25	C
0.9292	DBT	22.5	C
0.9489	DBT	22.75	C
0.9376	DBT	23	C
0.9549	DBT	23.25	C
0.9507	DBT	23.5	C
0.943	DBT	23.75	C
0.9545	DBT	24	C
0.1202	DGK	0	A
0.1166	DGK	0.25	A
0.1163	DGK	0.5	A
0.1158	DGK	0.75	A
0.1129	DGK	1	A
0.1096	DGK	1.25	A
0.1086	DGK	1.5	A
0.1125	DGK	1.75	A
0.1156	DGK	2	A
0.119	DGK	2.25	A
0.1314	DGK	2.5	A
0.1481	DGK	2.75	A
0.1723	DGK	3	A
0.2014	DGK	3.25	A
0.2426	DGK	3.5	A
0.2919	DGK	3.75	A
0.347	DGK	4	A
0.4029	DGK	4.25	A
0.4592	DGK	4.5	A
0.5028	DGK	4.75	A
0.5427	DGK	5	A
0.5804	DGK	5.25	A
0.6314	DGK	5.5	A
0.6656	DGK	5.75	A
0.6772	DGK	6	A
0.6866	DGK	6.25	A
0.695	DGK	6.5	A
0.6994	DGK	6.75	A
0.702	DGK	7	A
0.7038	DGK	7.25	A
0.7093	DGK	7.5	A
0.7166	DGK	7.75	A
0.7228	DGK	8	A
0.7304	DGK	8.25	A
0.7401	DGK	8.5	A
0.7493	DGK	8.75	A
0.7571	DGK	9	A
0.7691	DGK	9.25	A
0.7803	DGK	9.5	A
0.7916	DGK	9.75	A
0.8016	DGK	10	A
0.8162	DGK	10.25	A
0.8289	DGK	10.5	A
0.8452	DGK	10.75	A
0.8636	DGK	11	A
0.8818	DGK	11.25	A
0.9002	DGK	11.5	A
0.9149	DGK	11.75	A
0.922	DGK	12	A
0.9285	DGK	12.25	A
0.9327	DGK	12.5	A
0.9384	DGK	12.75	A
0.9429	DGK	13	A
0.9457	DGK	13.25	A
0.947	DGK	13.5	A
0.9479	DGK	13.75	A
0.9471	DGK	14	A
0.948	DGK	14.25	A
0.9484	DGK	14.5	A
0.9491	DGK	14.75	A
0.949	DGK	15	A
0.9494	DGK	15.25	A
0.9497	DGK	15.5	A
0.9498	DGK	15.75	A
0.9506	DGK	16	A
0.9498	DGK	16.25	A
0.9495	DGK	16.5	A
0.9497	DGK	16.75	A
0.9492	DGK	17	A
0.9471	DGK	17.25	A
0.9475	DGK	17.5	A
0.9467	DGK	17.75	A
0.9463	DGK	18	A
0.9449	DGK	18.25	A
0.945	DGK	18.5	A
0.9442	DGK	18.75	A
0.9442	DGK	19	A
0.9448	DGK	19.25	A
0.9448	DGK	19.5	A
0.9454	DGK	19.75	A
0.945	DGK	20	A
0.9463	DGK	20.25	A
0.9465	DGK	20.5	A
0.9479	DGK	20.75	A
0.9482	DGK	21	A
0.9477	DGK	21.25	A
0.95	DGK	21.5	A
0.9498	DGK	21.75	A
0.9511	DGK	22	A
0.9516	DGK	22.25	A
0.951	DGK	22.5	A
0.9518	DGK	22.75	A
0.9523	DGK	23	A
0.953	DGK	23.25	A
0.9543	DGK	23.5	A
0.9556	DGK	23.75	A
0.9565	DGK	24	A
0.1204	DGK	0	B
0.1175	DGK	0.25	B
0.1177	DGK	0.5	B
0.1181	DGK	0.75	B
0.1162	DGK	1	B
0.1134	DGK	1.25	B
0.113	DGK	1.5	B
0.1184	DGK	1.75	B
0.12	DGK	2	B
0.1246	DGK	2.25	B
0.1352	DGK	2.5	B
0.1541	DGK	2.75	B
0.1764	DGK	3	B
0.2047	DGK	3.25	B
0.2388	DGK	3.5	B
0.2797	DGK	3.75	B
0.3331	DGK	4	B
0.3835	DGK	4.25	B
0.4411	DGK	4.5	B
0.4944	DGK	4.75	B
0.533	DGK	5	B
0.576	DGK	5.25	B
0.6213	DGK	5.5	B
0.6631	DGK	5.75	B
0.6774	DGK	6	B
0.6775	DGK	6.25	B
0.6895	DGK	6.5	B
0.6949	DGK	6.75	B
0.6993	DGK	7	B
0.7035	DGK	7.25	B
0.7028	DGK	7.5	B
0.7108	DGK	7.75	B
0.7172	DGK	8	B
0.728	DGK	8.25	B
0.7362	DGK	8.5	B
0.7502	DGK	8.75	B
0.7609	DGK	9	B
0.7745	DGK	9.25	B
0.7897	DGK	9.5	B
0.8019	DGK	9.75	B
0.8148	DGK	10	B
0.8284	DGK	10.25	B
0.8387	DGK	10.5	B
0.8503	DGK	10.75	B
0.863	DGK	11	B
0.8817	DGK	11.25	B
0.9051	DGK	11.5	B
0.9259	DGK	11.75	B
0.9361	DGK	12	B
0.9462	DGK	12.25	B
0.9541	DGK	12.5	B
0.9607	DGK	12.75	B
0.963	DGK	13	B
0.9678	DGK	13.25	B
0.9692	DGK	13.5	B
0.9693	DGK	13.75	B
0.9716	DGK	14	B
0.9728	DGK	14.25	B
0.9717	DGK	14.5	B
0.9712	DGK	14.75	B
0.9717	DGK	15	B
0.9709	DGK	15.25	B
0.9718	DGK	15.5	B
0.9703	DGK	15.75	B
0.9715	DGK	16	B
0.9716	DGK	16.25	B
0.9714	DGK	16.5	B
0.9723	DGK	16.75	B
0.9723	DGK	17	B
0.971	DGK	17.25	B
0.9699	DGK	17.5	B
0.9699	DGK	17.75	B
0.9687	DGK	18	B
0.9699	DGK	18.25	B
0.9702	DGK	18.5	B
0.9697	DGK	18.75	B
0.9695	DGK	19	B
0.9709	DGK	19.25	B
0.9713	DGK	19.5	B
0.9722	DGK	19.75	B
0.9726	DGK	20	B
0.973	DGK	20.25	B
0.9742	DGK	20.5	B
0.9753	DGK	20.75	B
0.9757	DGK	21	B
0.9759	DGK	21.25	B
0.9776	DGK	21.5	B
0.9772	DGK	21.75	B
0.9792	DGK	22	B
0.9799	DGK	22.25	B
0.979	DGK	22.5	B
0.9782	DGK	22.75	B
0.9784	DGK	23	B
0.9799	DGK	23.25	B
0.9793	DGK	23.5	B
0.9798	DGK	23.75	B
0.9813	DGK	24	B
0.1201	DGK	0	C
0.1181	DGK	0.25	C
0.1168	DGK	0.5	C
0.117	DGK	0.75	C
0.1155	DGK	1	C
0.1135	DGK	1.25	C
0.1121	DGK	1.5	C
0.1172	DGK	1.75	C
0.1248	DGK	2	C
0.1289	DGK	2.25	C
0.1411	DGK	2.5	C
0.1547	DGK	2.75	C
0.1746	DGK	3	C
0.202	DGK	3.25	C
0.2358	DGK	3.5	C
0.2793	DGK	3.75	C
0.3286	DGK	4	C
0.3819	DGK	4.25	C
0.4367	DGK	4.5	C
0.4915	DGK	4.75	C
0.5325	DGK	5	C
0.5708	DGK	5.25	C
0.6204	DGK	5.5	C
0.649	DGK	5.75	C
0.6549	DGK	6	C
0.6586	DGK	6.25	C
0.6658	DGK	6.5	C
0.6674	DGK	6.75	C
0.6612	DGK	7	C
0.663	DGK	7.25	C
0.6662	DGK	7.5	C
0.6695	DGK	7.75	C
0.676	DGK	8	C
0.6815	DGK	8.25	C
0.6906	DGK	8.5	C
0.7015	DGK	8.75	C
0.7113	DGK	9	C
0.7226	DGK	9.25	C
0.7335	DGK	9.5	C
0.7456	DGK	9.75	C
0.7554	DGK	10	C
0.7687	DGK	10.25	C
0.782	DGK	10.5	C
0.7926	DGK	10.75	C
0.8091	DGK	11	C
0.8313	DGK	11.25	C
0.8502	DGK	11.5	C
0.8685	DGK	11.75	C
0.8789	DGK	12	C
0.8869	DGK	12.25	C
0.8933	DGK	12.5	C
0.8996	DGK	12.75	C
0.903	DGK	13	C
0.9053	DGK	13.25	C
0.9083	DGK	13.5	C
0.9077	DGK	13.75	C
0.9093	DGK	14	C
0.9113	DGK	14.25	C
0.9115	DGK	14.5	C
0.9123	DGK	14.75	C
0.9121	DGK	15	C
0.9121	DGK	15.25	C
0.9123	DGK	15.5	C
0.9129	DGK	15.75	C
0.9149	DGK	16	C
0.9147	DGK	16.25	C
0.9146	DGK	16.5	C
0.9156	DGK	16.75	C
0.9164	DGK	17	C
0.9146	DGK	17.25	C
0.9153	DGK	17.5	C
0.9143	DGK	17.75	C
0.9148	DGK	18	C
0.9151	DGK	18.25	C
0.9154	DGK	18.5	C
0.9147	DGK	18.75	C
0.9147	DGK	19	C
0.9169	DGK	19.25	C
0.9178	DGK	19.5	C
0.9188	DGK	19.75	C
0.9187	DGK	20	C
0.9196	DGK	20.25	C
0.9215	DGK	20.5	C
0.9222	DGK	20.75	C
0.9229	DGK	21	C
0.9233	DGK	21.25	C
0.9242	DGK	21.5	C
0.9243	DGK	21.75	C
0.9263	DGK	22	C
0.927	DGK	22.25	C
0.9268	DGK	22.5	C
0.9278	DGK	22.75	C
0.9287	DGK	23	C
0.9302	DGK	23.25	C
0.9303	DGK	23.5	C
0.9309	DGK	23.75	C
0.9319	DGK	24	C
0.1033	DGT	0	A
0.1025	DGT	0.25	A
0.1033	DGT	0.5	A
0.1038	DGT	0.75	A
0.1039	DGT	1	A
0.1051	DGT	1.25	A
0.1083	DGT	1.5	A
0.1136	DGT	1.75	A
0.1185	DGT	2	A
0.1284	DGT	2.25	A
0.1447	DGT	2.5	A
0.1668	DGT	2.75	A
0.2001	DGT	3	A
0.2459	DGT	3.25	A
0.3029	DGT	3.5	A
0.3658	DGT	3.75	A
0.4452	DGT	4	A
0.5181	DGT	4.25	A
0.5934	DGT	4.5	A
0.6647	DGT	4.75	A
0.7036	DGT	5	A
0.7229	DGT	5.25	A
0.7406	DGT	5.5	A
0.7589	DGT	5.75	A
0.7699	DGT	6	A
0.7789	DGT	6.25	A
0.787	DGT	6.5	A
0.7988	DGT	6.75	A
0.8049	DGT	7	A
0.8116	DGT	7.25	A
0.8238	DGT	7.5	A
0.8303	DGT	7.75	A
0.8372	DGT	8	A
0.8411	DGT	8.25	A
0.8452	DGT	8.5	A
0.8492	DGT	8.75	A
0.8522	DGT	9	A
0.8541	DGT	9.25	A
0.856	DGT	9.5	A
0.8601	DGT	9.75	A
0.864	DGT	10	A
0.8682	DGT	10.25	A
0.8721	DGT	10.5	A
0.8751	DGT	10.75	A
0.8767	DGT	11	A
0.8787	DGT	11.25	A
0.8811	DGT	11.5	A
0.8823	DGT	11.75	A
0.8847	DGT	12	A
0.8854	DGT	12.25	A
0.887	DGT	12.5	A
0.8884	DGT	12.75	A
0.8891	DGT	13	A
0.8904	DGT	13.25	A
0.8909	DGT	13.5	A
0.8917	DGT	13.75	A
0.8924	DGT	14	A
0.8931	DGT	14.25	A
0.8942	DGT	14.5	A
0.8948	DGT	14.75	A
0.8951	DGT	15	A
0.895	DGT	15.25	A
0.896	DGT	15.5	A
0.8967	DGT	15.75	A
0.8983	DGT	16	A
0.8998	DGT	16.25	A
0.9003	DGT	16.5	A
0.902	DGT	16.75	A
0.9033	DGT	17	A
0.9049	DGT	17.25	A
0.9069	DGT	17.5	A
0.909	DGT	17.75	A
0.9111	DGT	18	A
0.913	DGT	18.25	A
0.9147	DGT	18.5	A
0.9173	DGT	18.75	A
0.9211	DGT	19	A
0.9251	DGT	19.25	A
0.9294	DGT	19.5	A
0.9327	DGT	19.75	A
0.9351	DGT	20	A
0.9358	DGT	20.25	A
0.937	DGT	20.5	A
0.9369	DGT	20.75	A
0.9386	DGT	21	A
0.9384	DGT	21.25	A
0.9381	DGT	21.5	A
0.9383	DGT	21.75	A
0.939	DGT	22	A
0.9392	DGT	22.25	A
0.9398	DGT	22.5	A
0.9407	DGT	22.75	A
0.9403	DGT	23	A
0.9412	DGT	23.25	A
0.942	DGT	23.5	A
0.9417	DGT	23.75	A
0.9427	DGT	24	A
0.1084	DGT	0	B
0.1074	DGT	0.25	B
0.1077	DGT	0.5	B
0.1082	DGT	0.75	B
0.1087	DGT	1	B
0.1105	DGT	1.25	B
0.1135	DGT	1.5	B
0.1191	DGT	1.75	B
0.1266	DGT	2	B
0.1348	DGT	2.25	B
0.1514	DGT	2.5	B
0.1728	DGT	2.75	B
0.2024	DGT	3	B
0.2423	DGT	3.25	B
0.2976	DGT	3.5	B
0.3528	DGT	3.75	B
0.4245	DGT	4	B
0.5118	DGT	4.25	B
0.6103	DGT	4.5	B
0.6755	DGT	4.75	B
0.7376	DGT	5	B
0.753	DGT	5.25	B
0.7734	DGT	5.5	B
0.799	DGT	5.75	B
0.8134	DGT	6	B
0.8238	DGT	6.25	B
0.836	DGT	6.5	B
0.8465	DGT	6.75	B
0.8546	DGT	7	B
0.8631	DGT	7.25	B
0.8756	DGT	7.5	B
0.8883	DGT	7.75	B
0.8958	DGT	8	B
0.9038	DGT	8.25	B
0.9103	DGT	8.5	B
0.9165	DGT	8.75	B
0.917	DGT	9	B
0.9246	DGT	9.25	B
0.9345	DGT	9.5	B
0.9416	DGT	9.75	B
0.9474	DGT	10	B
0.9532	DGT	10.25	B
0.9578	DGT	10.5	B
0.9637	DGT	10.75	B
0.9685	DGT	11	B
0.9713	DGT	11.25	B
0.9772	DGT	11.5	B
0.9792	DGT	11.75	B
0.9845	DGT	12	B
0.9892	DGT	12.25	B
0.9927	DGT	12.5	B
0.9955	DGT	12.75	B
1.0001	DGT	13	B
1.005	DGT	13.25	B
1.0078	DGT	13.5	B
1.0116	DGT	13.75	B
1.0166	DGT	14	B
1.0205	DGT	14.25	B
1.0237	DGT	14.5	B
1.0291	DGT	14.75	B
1.0333	DGT	15	B
1.0397	DGT	15.25	B
1.0412	DGT	15.5	B
1.0467	DGT	15.75	B
1.0533	DGT	16	B
1.0577	DGT	16.25	B
1.0629	DGT	16.5	B
1.0696	DGT	16.75	B
1.072	DGT	17	B
1.0783	DGT	17.25	B
1.0828	DGT	17.5	B
1.0887	DGT	17.75	B
1.0902	DGT	18	B
1.094	DGT	18.25	B
1.0955	DGT	18.5	B
1.0974	DGT	18.75	B
1.1014	DGT	19	B
1.1041	DGT	19.25	B
1.1049	DGT	19.5	B
1.1069	DGT	19.75	B
1.1077	DGT	20	B
1.1092	DGT	20.25	B
1.1106	DGT	20.5	B
1.1129	DGT	20.75	B
1.1148	DGT	21	B
1.1143	DGT	21.25	B
1.1174	DGT	21.5	B
1.1186	DGT	21.75	B
1.1199	DGT	22	B
1.1205	DGT	22.25	B
1.1218	DGT	22.5	B
1.1232	DGT	22.75	B
1.1245	DGT	23	B
1.1257	DGT	23.25	B
1.127	DGT	23.5	B
1.1281	DGT	23.75	B
1.1304	DGT	24	B
0.1074	DGT	0	C
0.108	DGT	0.25	C
0.1079	DGT	0.5	C
0.1082	DGT	0.75	C
0.1087	DGT	1	C
0.1101	DGT	1.25	C
0.1141	DGT	1.5	C
0.1184	DGT	1.75	C
0.1297	DGT	2	C
0.1474	DGT	2.25	C
0.151	DGT	2.5	C
0.1777	DGT	2.75	C
0.2172	DGT	3	C
0.2566	DGT	3.25	C
0.3062	DGT	3.5	C
0.3678	DGT	3.75	C
0.4413	DGT	4	C
0.5188	DGT	4.25	C
0.5922	DGT	4.5	C
0.662	DGT	4.75	C
0.7178	DGT	5	C
0.7444	DGT	5.25	C
0.7572	DGT	5.5	C
0.7796	DGT	5.75	C
0.7991	DGT	6	C
0.8091	DGT	6.25	C
0.818	DGT	6.5	C
0.8258	DGT	6.75	C
0.8335	DGT	7	C
0.844	DGT	7.25	C
0.8528	DGT	7.5	C
0.862	DGT	7.75	C
0.8689	DGT	8	C
0.8747	DGT	8.25	C
0.8793	DGT	8.5	C
0.8843	DGT	8.75	C
0.8883	DGT	9	C
0.8917	DGT	9.25	C
0.8932	DGT	9.5	C
0.8952	DGT	9.75	C
0.8983	DGT	10	C
0.9033	DGT	10.25	C
0.9068	DGT	10.5	C
0.9107	DGT	10.75	C
0.9137	DGT	11	C
0.9162	DGT	11.25	C
0.919	DGT	11.5	C
0.9216	DGT	11.75	C
0.9224	DGT	12	C
0.9254	DGT	12.25	C
0.9264	DGT	12.5	C
0.9281	DGT	12.75	C
0.9291	DGT	13	C
0.9301	DGT	13.25	C
0.9308	DGT	13.5	C
0.931	DGT	13.75	C
0.9313	DGT	14	C
0.9318	DGT	14.25	C
0.9322	DGT	14.5	C
0.9323	DGT	14.75	C
0.9327	DGT	15	C
0.9329	DGT	15.25	C
0.9339	DGT	15.5	C
0.9335	DGT	15.75	C
0.9355	DGT	16	C
0.9363	DGT	16.25	C
0.937	DGT	16.5	C
0.9377	DGT	16.75	C
0.9394	DGT	17	C
0.9402	DGT	17.25	C
0.9414	DGT	17.5	C
0.943	DGT	17.75	C
0.9438	DGT	18	C
0.9459	DGT	18.25	C
0.9469	DGT	18.5	C
0.9493	DGT	18.75	C
0.9525	DGT	19	C
0.9567	DGT	19.25	C
0.9613	DGT	19.5	C
0.9646	DGT	19.75	C
0.9668	DGT	20	C
0.9675	DGT	20.25	C
0.9699	DGT	20.5	C
0.971	DGT	20.75	C
0.9727	DGT	21	C
0.972	DGT	21.25	C
0.973	DGT	21.5	C
0.974	DGT	21.75	C
0.9743	DGT	22	C
0.9749	DGT	22.25	C
0.9764	DGT	22.5	C
0.9761	DGT	22.75	C
0.9765	DGT	23	C
0.9768	DGT	23.25	C
0.978	DGT	23.5	C
0.9789	DGT	23.75	C
0.9798	DGT	24	C

## Sheet: L. monocytogenes
OD	treatment	Time_in_hours	replica
0.1163	control	0	A
0.1169	control	0.25	A
0.1179	control	0.5	A
0.1188	control	0.75	A
0.1199	control	1	A
0.1204	control	1.25	A
0.1224	control	1.5	A
0.1243	control	1.75	A
0.127	control	2	A
0.1299	control	2.25	A
0.1339	control	2.5	A
0.139	control	2.75	A
0.1445	control	3	A
0.1505	control	3.25	A
0.161	control	3.5	A
0.1743	control	3.75	A
0.1926	control	4	A
0.2147	control	4.25	A
0.2384	control	4.5	A
0.2725	control	4.75	A
0.3105	control	5	A
0.3436	control	5.25	A
0.395	control	5.5	A
0.4394	control	5.75	A
0.4998	control	6	A
0.555	control	6.25	A
0.6148	control	6.5	A
0.6739	control	6.75	A
0.6965	control	7	A
0.7043	control	7.25	A
0.7097	control	7.5	A
0.7108	control	7.75	A
0.7181	control	8	A
0.7192	control	8.25	A
0.7189	control	8.5	A
0.7228	control	8.75	A
0.7242	control	9	A
0.721	control	9.25	A
0.7202	control	9.5	A
0.7205	control	9.75	A
0.7182	control	10	A
0.7167	control	10.25	A
0.7171	control	10.5	A
0.7161	control	10.75	A
0.714	control	11	A
0.7132	control	11.25	A
0.7115	control	11.5	A
0.7107	control	11.75	A
0.7086	control	12	A
0.7069	control	12.25	A
0.7057	control	12.5	A
0.7053	control	12.75	A
0.7047	control	13	A
0.7024	control	13.25	A
0.7004	control	13.5	A
0.6997	control	13.75	A
0.6987	control	14	A
0.6972	control	14.25	A
0.6945	control	14.5	A
0.6946	control	14.75	A
0.6926	control	15	A
0.69	control	15.25	A
0.6886	control	15.5	A
0.6868	control	15.75	A
0.6847	control	16	A
0.6821	control	16.25	A
0.6804	control	16.5	A
0.6797	control	16.75	A
0.6776	control	17	A
0.6757	control	17.25	A
0.6732	control	17.5	A
0.6709	control	17.75	A
0.669	control	18	A
0.6671	control	18.25	A
0.6659	control	18.5	A
0.6638	control	18.75	A
0.6624	control	19	A
0.6611	control	19.25	A
0.6591	control	19.5	A
0.6578	control	19.75	A
0.6562	control	20	A
0.6544	control	20.25	A
0.6534	control	20.5	A
0.6515	control	20.75	A
0.6503	control	21	A
0.6488	control	21.25	A
0.6475	control	21.5	A
0.6461	control	21.75	A
0.6447	control	22	A
0.6434	control	22.25	A
0.642	control	22.5	A
0.6405	control	22.75	A
0.6397	control	23	A
0.638	control	23.25	A
0.6371	control	23.5	A
0.6357	control	23.75	A
0.6348	control	24	A
0.1131	control	0	B
0.1125	control	0.25	B
0.1133	control	0.5	B
0.1143	control	0.75	B
0.1158	control	1	B
0.1172	control	1.25	B
0.1192	control	1.5	B
0.1215	control	1.75	B
0.124	control	2	B
0.1273	control	2.25	B
0.1318	control	2.5	B
0.1372	control	2.75	B
0.1416	control	3	B
0.1488	control	3.25	B
0.1597	control	3.5	B
0.1738	control	3.75	B
0.1919	control	4	B
0.2133	control	4.25	B
0.2383	control	4.5	B
0.2732	control	4.75	B
0.312	control	5	B
0.3451	control	5.25	B
0.3988	control	5.5	B
0.4466	control	5.75	B
0.4976	control	6	B
0.5382	control	6.25	B
0.5947	control	6.5	B
0.6285	control	6.75	B
0.6733	control	7	B
0.6854	control	7.25	B
0.7007	control	7.5	B
0.6991	control	7.75	B
0.7032	control	8	B
0.7091	control	8.25	B
0.7006	control	8.5	B
0.7078	control	8.75	B
0.7138	control	9	B
0.7092	control	9.25	B
0.7151	control	9.5	B
0.7165	control	9.75	B
0.7156	control	10	B
0.715	control	10.25	B
0.7115	control	10.5	B
0.7135	control	10.75	B
0.7121	control	11	B
0.7078	control	11.25	B
0.7072	control	11.5	B
0.7045	control	11.75	B
0.7014	control	12	B
0.7017	control	12.25	B
0.6986	control	12.5	B
0.6972	control	12.75	B
0.6973	control	13	B
0.6945	control	13.25	B
0.6894	control	13.5	B
0.6907	control	13.75	B
0.6889	control	14	B
0.6878	control	14.25	B
0.684	control	14.5	B
0.6835	control	14.75	B
0.6805	control	15	B
0.6765	control	15.25	B
0.6739	control	15.5	B
0.671	control	15.75	B
0.6682	control	16	B
0.6636	control	16.25	B
0.6599	control	16.5	B
0.6593	control	16.75	B
0.656	control	17	B
0.6525	control	17.25	B
0.6484	control	17.5	B
0.6474	control	17.75	B
0.6456	control	18	B
0.6447	control	18.25	B
0.6449	control	18.5	B
0.6424	control	18.75	B
0.6409	control	19	B
0.64	control	19.25	B
0.6389	control	19.5	B
0.6393	control	19.75	B
0.6372	control	20	B
0.6372	control	20.25	B
0.6363	control	20.5	B
0.6353	control	20.75	B
0.6346	control	21	B
0.6344	control	21.25	B
0.6334	control	21.5	B
0.6327	control	21.75	B
0.6316	control	22	B
0.6307	control	22.25	B
0.6299	control	22.5	B
0.6289	control	22.75	B
0.6282	control	23	B
0.6271	control	23.25	B
0.6261	control	23.5	B
0.6246	control	23.75	B
0.6241	control	24	B
0.1015	control	0	C
0.1003	control	0.25	C
0.1003	control	0.5	C
0.101	control	0.75	C
0.102	control	1	C
0.1034	control	1.25	C
0.1053	control	1.5	C
0.1068	control	1.75	C
0.1093	control	2	C
0.1125	control	2.25	C
0.1167	control	2.5	C
0.1224	control	2.75	C
0.1276	control	3	C
0.1338	control	3.25	C
0.1439	control	3.5	C
0.1573	control	3.75	C
0.1747	control	4	C
0.1973	control	4.25	C
0.2231	control	4.5	C
0.2555	control	4.75	C
0.2966	control	5	C
0.3249	control	5.25	C
0.3754	control	5.5	C
0.4127	control	5.75	C
0.4754	control	6	C
0.53	control	6.25	C
0.5848	control	6.5	C
0.6356	control	6.75	C
0.682	control	7	C
0.6931	control	7.25	C
0.6921	control	7.5	C
0.6926	control	7.75	C
0.7034	control	8	C
0.7069	control	8.25	C
0.7115	control	8.5	C
0.7161	control	8.75	C
0.7156	control	9	C
0.7109	control	9.25	C
0.7158	control	9.5	C
0.7192	control	9.75	C
0.7138	control	10	C
0.7113	control	10.25	C
0.713	control	10.5	C
0.7114	control	10.75	C
0.71	control	11	C
0.7059	control	11.25	C
0.7053	control	11.5	C
0.7042	control	11.75	C
0.7009	control	12	C
0.698	control	12.25	C
0.6963	control	12.5	C
0.6953	control	12.75	C
0.6944	control	13	C
0.6915	control	13.25	C
0.6898	control	13.5	C
0.6884	control	13.75	C
0.6861	control	14	C
0.6853	control	14.25	C
0.6825	control	14.5	C
0.6817	control	14.75	C
0.6801	control	15	C
0.6781	control	15.25	C
0.6765	control	15.5	C
0.6752	control	15.75	C
0.673	control	16	C
0.671	control	16.25	C
0.6685	control	16.5	C
0.668	control	16.75	C
0.6666	control	17	C
0.6655	control	17.25	C
0.6637	control	17.5	C
0.6614	control	17.75	C
0.6591	control	18	C
0.6571	control	18.25	C
0.6562	control	18.5	C
0.6544	control	18.75	C
0.653	control	19	C
0.6518	control	19.25	C
0.6497	control	19.5	C
0.6483	control	19.75	C
0.6468	control	20	C
0.6452	control	20.25	C
0.6442	control	20.5	C
0.6425	control	20.75	C
0.6412	control	21	C
0.6396	control	21.25	C
0.6386	control	21.5	C
0.6365	control	21.75	C
0.6348	control	22	C
0.6339	control	22.25	C
0.6327	control	22.5	C
0.6316	control	22.75	C
0.6303	control	23	C
0.6288	control	23.25	C
0.6277	control	23.5	C
0.6265	control	23.75	C
0.6258	control	24	C
0.1009	DBK	0	A
0.0914	DBK	0.25	A
0.0813	DBK	0.5	A
0.0759	DBK	0.75	A
0.0735	DBK	1	A
0.0718	DBK	1.25	A
0.0702	DBK	1.5	A
0.0685	DBK	1.75	A
0.0667	DBK	2	A
0.0658	DBK	2.25	A
0.0657	DBK	2.5	A
0.066	DBK	2.75	A
0.0672	DBK	3	A
0.0688	DBK	3.25	A
0.0718	DBK	3.5	A
0.0763	DBK	3.75	A
0.0831	DBK	4	A
0.0905	DBK	4.25	A
0.0985	DBK	4.5	A
0.106	DBK	4.75	A
0.1151	DBK	5	A
0.1253	DBK	5.25	A
0.1393	DBK	5.5	A
0.1549	DBK	5.75	A
0.1755	DBK	6	A
0.1974	DBK	6.25	A
0.2259	DBK	6.5	A
0.2568	DBK	6.75	A
0.2895	DBK	7	A
0.3246	DBK	7.25	A
0.3592	DBK	7.5	A
0.3967	DBK	7.75	A
0.4299	DBK	8	A
0.4626	DBK	8.25	A
0.4908	DBK	8.5	A
0.5162	DBK	8.75	A
0.5359	DBK	9	A
0.5522	DBK	9.25	A
0.5638	DBK	9.5	A
0.5738	DBK	9.75	A
0.5801	DBK	10	A
0.5858	DBK	10.25	A
0.5896	DBK	10.5	A
0.5917	DBK	10.75	A
0.5929	DBK	11	A
0.5941	DBK	11.25	A
0.5949	DBK	11.5	A
0.596	DBK	11.75	A
0.597	DBK	12	A
0.5996	DBK	12.25	A
0.6027	DBK	12.5	A
0.6084	DBK	12.75	A
0.6162	DBK	13	A
0.6235	DBK	13.25	A
0.631	DBK	13.5	A
0.6382	DBK	13.75	A
0.6449	DBK	14	A
0.6504	DBK	14.25	A
0.6564	DBK	14.5	A
0.6622	DBK	14.75	A
0.6672	DBK	15	A
0.6717	DBK	15.25	A
0.6773	DBK	15.5	A
0.6821	DBK	15.75	A
0.6858	DBK	16	A
0.69	DBK	16.25	A
0.6948	DBK	16.5	A
0.6986	DBK	16.75	A
0.7017	DBK	17	A
0.7056	DBK	17.25	A
0.7089	DBK	17.5	A
0.7116	DBK	17.75	A
0.7137	DBK	18	A
0.716	DBK	18.25	A
0.7182	DBK	18.5	A
0.7208	DBK	18.75	A
0.7221	DBK	19	A
0.7236	DBK	19.25	A
0.7244	DBK	19.5	A
0.7247	DBK	19.75	A
0.725	DBK	20	A
0.7255	DBK	20.25	A
0.7256	DBK	20.5	A
0.7252	DBK	20.75	A
0.7249	DBK	21	A
0.7247	DBK	21.25	A
0.7243	DBK	21.5	A
0.7236	DBK	21.75	A
0.723	DBK	22	A
0.723	DBK	22.25	A
0.7215	DBK	22.5	A
0.7204	DBK	22.75	A
0.7187	DBK	23	A
0.7177	DBK	23.25	A
0.7161	DBK	23.5	A
0.7144	DBK	23.75	A
0.7136	DBK	24	A
0.0963	DBK	0	B
0.0897	DBK	0.25	B
0.081	DBK	0.5	B
0.0764	DBK	0.75	B
0.0743	DBK	1	B
0.0723	DBK	1.25	B
0.0697	DBK	1.5	B
0.0671	DBK	1.75	B
0.065	DBK	2	B
0.0635	DBK	2.25	B
0.0632	DBK	2.5	B
0.0637	DBK	2.75	B
0.0641	DBK	3	B
0.0668	DBK	3.25	B
0.07	DBK	3.5	B
0.0762	DBK	3.75	B
0.0795	DBK	4	B
0.0812	DBK	4.25	B
0.0851	DBK	4.5	B
0.0912	DBK	4.75	B
0.097	DBK	5	B
0.1044	DBK	5.25	B
0.1132	DBK	5.5	B
0.125	DBK	5.75	B
0.14	DBK	6	B
0.1576	DBK	6.25	B
0.1748	DBK	6.5	B
0.1976	DBK	6.75	B
0.2192	DBK	7	B
0.2458	DBK	7.25	B
0.2705	DBK	7.5	B
0.2973	DBK	7.75	B
0.3256	DBK	8	B
0.3518	DBK	8.25	B
0.378	DBK	8.5	B
0.4002	DBK	8.75	B
0.4196	DBK	9	B
0.4367	DBK	9.25	B
0.4509	DBK	9.5	B
0.4627	DBK	9.75	B
0.4712	DBK	10	B
0.4793	DBK	10.25	B
0.4846	DBK	10.5	B
0.4896	DBK	10.75	B
0.4937	DBK	11	B
0.4962	DBK	11.25	B
0.4999	DBK	11.5	B
0.5031	DBK	11.75	B
0.5049	DBK	12	B
0.5072	DBK	12.25	B
0.5089	DBK	12.5	B
0.5108	DBK	12.75	B
0.515	DBK	13	B
0.5216	DBK	13.25	B
0.5288	DBK	13.5	B
0.5351	DBK	13.75	B
0.5416	DBK	14	B
0.5476	DBK	14.25	B
0.5532	DBK	14.5	B
0.5585	DBK	14.75	B
0.5635	DBK	15	B
0.5683	DBK	15.25	B
0.5721	DBK	15.5	B
0.5765	DBK	15.75	B
0.5792	DBK	16	B
0.5828	DBK	16.25	B
0.586	DBK	16.5	B
0.589	DBK	16.75	B
0.5912	DBK	17	B
0.5936	DBK	17.25	B
0.5955	DBK	17.5	B
0.598	DBK	17.75	B
0.6003	DBK	18	B
0.601	DBK	18.25	B
0.6028	DBK	18.5	B
0.6046	DBK	18.75	B
0.6064	DBK	19	B
0.6078	DBK	19.25	B
0.6089	DBK	19.5	B
0.6087	DBK	19.75	B
0.6084	DBK	20	B
0.6089	DBK	20.25	B
0.6089	DBK	20.5	B
0.6084	DBK	20.75	B
0.6077	DBK	21	B
0.6071	DBK	21.25	B
0.6064	DBK	21.5	B
0.6062	DBK	21.75	B
0.6056	DBK	22	B
0.6053	DBK	22.25	B
0.6035	DBK	22.5	B
0.6025	DBK	22.75	B
0.6011	DBK	23	B
0.6006	DBK	23.25	B
0.599	DBK	23.5	B
0.5978	DBK	23.75	B
0.5968	DBK	24	B
0.1068	DBK	0	C
0.0983	DBK	0.25	C
0.0871	DBK	0.5	C
0.0802	DBK	0.75	C
0.0773	DBK	1	C
0.0751	DBK	1.25	C
0.073	DBK	1.5	C
0.0708	DBK	1.75	C
0.0685	DBK	2	C
0.0674	DBK	2.25	C
0.0676	DBK	2.5	C
0.0675	DBK	2.75	C
0.0679	DBK	3	C
0.07	DBK	3.25	C
0.0732	DBK	3.5	C
0.0774	DBK	3.75	C
0.083	DBK	4	C
0.0886	DBK	4.25	C
0.096	DBK	4.5	C
0.1048	DBK	4.75	C
0.1132	DBK	5	C
0.1239	DBK	5.25	C
0.1378	DBK	5.5	C
0.1537	DBK	5.75	C
0.1754	DBK	6	C
0.1989	DBK	6.25	C
0.2264	DBK	6.5	C
0.2576	DBK	6.75	C
0.2897	DBK	7	C
0.3255	DBK	7.25	C
0.3603	DBK	7.5	C
0.3949	DBK	7.75	C
0.4284	DBK	8	C
0.4611	DBK	8.25	C
0.4894	DBK	8.5	C
0.5156	DBK	8.75	C
0.5354	DBK	9	C
0.5516	DBK	9.25	C
0.5644	DBK	9.5	C
0.5738	DBK	9.75	C
0.5816	DBK	10	C
0.5866	DBK	10.25	C
0.5907	DBK	10.5	C
0.5932	DBK	10.75	C
0.5951	DBK	11	C
0.5973	DBK	11.25	C
0.5992	DBK	11.5	C
0.6013	DBK	11.75	C
0.6037	DBK	12	C
0.6092	DBK	12.25	C
0.6148	DBK	12.5	C
0.6216	DBK	12.75	C
0.6298	DBK	13	C
0.6373	DBK	13.25	C
0.6445	DBK	13.5	C
0.6516	DBK	13.75	C
0.6579	DBK	14	C
0.6636	DBK	14.25	C
0.6683	DBK	14.5	C
0.6737	DBK	14.75	C
0.6784	DBK	15	C
0.6832	DBK	15.25	C
0.6876	DBK	15.5	C
0.6923	DBK	15.75	C
0.6951	DBK	16	C
0.6994	DBK	16.25	C
0.7036	DBK	16.5	C
0.7075	DBK	16.75	C
0.7102	DBK	17	C
0.7143	DBK	17.25	C
0.7175	DBK	17.5	C
0.7205	DBK	17.75	C
0.723	DBK	18	C
0.7238	DBK	18.25	C
0.7272	DBK	18.5	C
0.729	DBK	18.75	C
0.7301	DBK	19	C
0.732	DBK	19.25	C
0.7334	DBK	19.5	C
0.7334	DBK	19.75	C
0.7344	DBK	20	C
0.7353	DBK	20.25	C
0.7353	DBK	20.5	C
0.7352	DBK	20.75	C
0.7348	DBK	21	C
0.7347	DBK	21.25	C
0.7344	DBK	21.5	C
0.7336	DBK	21.75	C
0.733	DBK	22	C
0.733	DBK	22.25	C
0.7318	DBK	22.5	C
0.7304	DBK	22.75	C
0.7289	DBK	23	C
0.7287	DBK	23.25	C
0.7273	DBK	23.5	C
0.7258	DBK	23.75	C
0.7247	DBK	24	C
0.1055	DBT	0	A
0.1032	DBT	0.25	A
0.0997	DBT	0.5	A
0.0971	DBT	0.75	A
0.0919	DBT	1	A
0.0838	DBT	1.25	A
0.0756	DBT	1.5	A
0.0701	DBT	1.75	A
0.0665	DBT	2	A
0.0654	DBT	2.25	A
0.0656	DBT	2.5	A
0.0665	DBT	2.75	A
0.0681	DBT	3	A
0.0712	DBT	3.25	A
0.0746	DBT	3.5	A
0.0788	DBT	3.75	A
0.083	DBT	4	A
0.0882	DBT	4.25	A
0.0945	DBT	4.5	A
0.1022	DBT	4.75	A
0.11	DBT	5	A
0.119	DBT	5.25	A
0.1297	DBT	5.5	A
0.1424	DBT	5.75	A
0.157	DBT	6	A
0.1749	DBT	6.25	A
0.1967	DBT	6.5	A
0.2224	DBT	6.75	A
0.2517	DBT	7	A
0.2838	DBT	7.25	A
0.3189	DBT	7.5	A
0.356	DBT	7.75	A
0.395	DBT	8	A
0.4342	DBT	8.25	A
0.4724	DBT	8.5	A
0.5109	DBT	8.75	A
0.5464	DBT	9	A
0.5742	DBT	9.25	A
0.5905	DBT	9.5	A
0.5899	DBT	9.75	A
0.5891	DBT	10	A
0.5889	DBT	10.25	A
0.5908	DBT	10.5	A
0.591	DBT	10.75	A
0.5895	DBT	11	A
0.587	DBT	11.25	A
0.5808	DBT	11.5	A
0.5751	DBT	11.75	A
0.5675	DBT	12	A
0.5572	DBT	12.25	A
0.5473	DBT	12.5	A
0.5359	DBT	12.75	A
0.5243	DBT	13	A
0.5126	DBT	13.25	A
0.5004	DBT	13.5	A
0.4897	DBT	13.75	A
0.4781	DBT	14	A
0.4673	DBT	14.25	A
0.4568	DBT	14.5	A
0.4464	DBT	14.75	A
0.4367	DBT	15	A
0.4277	DBT	15.25	A
0.4193	DBT	15.5	A
0.411	DBT	15.75	A
0.4029	DBT	16	A
0.3952	DBT	16.25	A
0.3881	DBT	16.5	A
0.3809	DBT	16.75	A
0.374	DBT	17	A
0.3675	DBT	17.25	A
0.3616	DBT	17.5	A
0.3557	DBT	17.75	A
0.35	DBT	18	A
0.3444	DBT	18.25	A
0.3397	DBT	18.5	A
0.3349	DBT	18.75	A
0.3302	DBT	19	A
0.3258	DBT	19.25	A
0.3221	DBT	19.5	A
0.3177	DBT	19.75	A
0.3137	DBT	20	A
0.31	DBT	20.25	A
0.3063	DBT	20.5	A
0.3029	DBT	20.75	A
0.2996	DBT	21	A
0.2965	DBT	21.25	A
0.2935	DBT	21.5	A
0.2908	DBT	21.75	A
0.2878	DBT	22	A
0.2857	DBT	22.25	A
0.2829	DBT	22.5	A
0.2802	DBT	22.75	A
0.2776	DBT	23	A
0.2756	DBT	23.25	A
0.2728	DBT	23.5	A
0.2704	DBT	23.75	A
0.2686	DBT	24	A
0.1052	DBT	0	B
0.1021	DBT	0.25	B
0.0993	DBT	0.5	B
0.0961	DBT	0.75	B
0.0902	DBT	1	B
0.0823	DBT	1.25	B
0.0738	DBT	1.5	B
0.0682	DBT	1.75	B
0.0644	DBT	2	B
0.0632	DBT	2.25	B
0.0631	DBT	2.5	B
0.0641	DBT	2.75	B
0.0652	DBT	3	B
0.0681	DBT	3.25	B
0.0712	DBT	3.5	B
0.0753	DBT	3.75	B
0.0796	DBT	4	B
0.0848	DBT	4.25	B
0.0919	DBT	4.5	B
0.0986	DBT	4.75	B
0.1069	DBT	5	B
0.1151	DBT	5.25	B
0.1257	DBT	5.5	B
0.1381	DBT	5.75	B
0.1525	DBT	6	B
0.1704	DBT	6.25	B
0.1916	DBT	6.5	B
0.2169	DBT	6.75	B
0.2455	DBT	7	B
0.2772	DBT	7.25	B
0.3118	DBT	7.5	B
0.3487	DBT	7.75	B
0.3878	DBT	8	B
0.4261	DBT	8.25	B
0.4653	DBT	8.5	B
0.5025	DBT	8.75	B
0.5374	DBT	9	B
0.5645	DBT	9.25	B
0.5805	DBT	9.5	B
0.5817	DBT	9.75	B
0.5823	DBT	10	B
0.5864	DBT	10.25	B
0.5915	DBT	10.5	B
0.5945	DBT	10.75	B
0.5946	DBT	11	B
0.5911	DBT	11.25	B
0.5862	DBT	11.5	B
0.5783	DBT	11.75	B
0.5682	DBT	12	B
0.5573	DBT	12.25	B
0.5452	DBT	12.5	B
0.5332	DBT	12.75	B
0.5218	DBT	13	B
0.5082	DBT	13.25	B
0.4967	DBT	13.5	B
0.4855	DBT	13.75	B
0.4747	DBT	14	B
0.4644	DBT	14.25	B
0.4544	DBT	14.5	B
0.4448	DBT	14.75	B
0.4355	DBT	15	B
0.4261	DBT	15.25	B
0.4182	DBT	15.5	B
0.4099	DBT	15.75	B
0.4019	DBT	16	B
0.3948	DBT	16.25	B
0.3882	DBT	16.5	B
0.3813	DBT	16.75	B
0.3745	DBT	17	B
0.3684	DBT	17.25	B
0.3625	DBT	17.5	B
0.3571	DBT	17.75	B
0.3518	DBT	18	B
0.3461	DBT	18.25	B
0.3419	DBT	18.5	B
0.3376	DBT	18.75	B
0.3331	DBT	19	B
0.3291	DBT	19.25	B
0.3256	DBT	19.5	B
0.3211	DBT	19.75	B
0.3176	DBT	20	B
0.3142	DBT	20.25	B
0.3107	DBT	20.5	B
0.3074	DBT	20.75	B
0.3042	DBT	21	B
0.3013	DBT	21.25	B
0.2989	DBT	21.5	B
0.2961	DBT	21.75	B
0.293	DBT	22	B
0.2911	DBT	22.25	B
0.2885	DBT	22.5	B
0.2861	DBT	22.75	B
0.2833	DBT	23	B
0.2818	DBT	23.25	B
0.279	DBT	23.5	B
0.277	DBT	23.75	B
0.2753	DBT	24	B
0.1051	DBT	0	C
0.1024	DBT	0.25	C
0.0995	DBT	0.5	C
0.0968	DBT	0.75	C
0.0911	DBT	1	C
0.0834	DBT	1.25	C
0.0753	DBT	1.5	C
0.0696	DBT	1.75	C
0.066	DBT	2	C
0.0649	DBT	2.25	C
0.0652	DBT	2.5	C
0.0662	DBT	2.75	C
0.0674	DBT	3	C
0.0702	DBT	3.25	C
0.0737	DBT	3.5	C
0.0778	DBT	3.75	C
0.0824	DBT	4	C
0.0891	DBT	4.25	C
0.0956	DBT	4.5	C
0.1015	DBT	4.75	C
0.1089	DBT	5	C
0.1173	DBT	5.25	C
0.1279	DBT	5.5	C
0.1403	DBT	5.75	C
0.1549	DBT	6	C
0.1722	DBT	6.25	C
0.1936	DBT	6.5	C
0.219	DBT	6.75	C
0.2478	DBT	7	C
0.2794	DBT	7.25	C
0.3146	DBT	7.5	C
0.3521	DBT	7.75	C
0.3914	DBT	8	C
0.4319	DBT	8.25	C
0.4718	DBT	8.5	C
0.5113	DBT	8.75	C
0.5468	DBT	9	C
0.5754	DBT	9.25	C
0.5936	DBT	9.5	C
0.5929	DBT	9.75	C
0.5919	DBT	10	C
0.5925	DBT	10.25	C
0.5944	DBT	10.5	C
0.5957	DBT	10.75	C
0.5931	DBT	11	C
0.5897	DBT	11.25	C
0.5836	DBT	11.5	C
0.5766	DBT	11.75	C
0.5676	DBT	12	C
0.5576	DBT	12.25	C
0.5465	DBT	12.5	C
0.5347	DBT	12.75	C
0.5232	DBT	13	C
0.5109	DBT	13.25	C
0.4993	DBT	13.5	C
0.4885	DBT	13.75	C
0.4775	DBT	14	C
0.4668	DBT	14.25	C
0.4566	DBT	14.5	C
0.4469	DBT	14.75	C
0.4376	DBT	15	C
0.428	DBT	15.25	C
0.4193	DBT	15.5	C
0.411	DBT	15.75	C
0.4026	DBT	16	C
0.395	DBT	16.25	C
0.3874	DBT	16.5	C
0.3799	DBT	16.75	C
0.3726	DBT	17	C
0.3662	DBT	17.25	C
0.3599	DBT	17.5	C
0.3542	DBT	17.75	C
0.3481	DBT	18	C
0.3419	DBT	18.25	C
0.3374	DBT	18.5	C
0.3323	DBT	18.75	C
0.3275	DBT	19	C
0.3231	DBT	19.25	C
0.3191	DBT	19.5	C
0.3146	DBT	19.75	C
0.3105	DBT	20	C
0.3068	DBT	20.25	C
0.303	DBT	20.5	C
0.2993	DBT	20.75	C
0.2962	DBT	21	C
0.2928	DBT	21.25	C
0.2898	DBT	21.5	C
0.287	DBT	21.75	C
0.2837	DBT	22	C
0.2816	DBT	22.25	C
0.2786	DBT	22.5	C
0.2761	DBT	22.75	C
0.2734	DBT	23	C
0.2716	DBT	23.25	C
0.2688	DBT	23.5	C
0.2665	DBT	23.75	C
0.2645	DBT	24	C
0.106	DGK	0	A
0.1022	DGK	0.25	A
0.0988	DGK	0.5	A
0.0941	DGK	0.75	A
0.0861	DGK	1	A
0.0765	DGK	1.25	A
0.0669	DGK	1.5	A
0.0582	DGK	1.75	A
0.0511	DGK	2	A
0.0458	DGK	2.25	A
0.0421	DGK	2.5	A
0.0396	DGK	2.75	A
0.0383	DGK	3	A
0.0386	DGK	3.25	A
0.04	DGK	3.5	A
0.0424	DGK	3.75	A
0.0452	DGK	4	A
0.049	DGK	4.25	A
0.0531	DGK	4.5	A
0.0592	DGK	4.75	A
0.0665	DGK	5	A
0.0735	DGK	5.25	A
0.0809	DGK	5.5	A
0.088	DGK	5.75	A
0.095	DGK	6	A
0.104	DGK	6.25	A
0.1139	DGK	6.5	A
0.1238	DGK	6.75	A
0.136	DGK	7	A
0.1473	DGK	7.25	A
0.1622	DGK	7.5	A
0.1792	DGK	7.75	A
0.1982	DGK	8	A
0.2197	DGK	8.25	A
0.2416	DGK	8.5	A
0.2662	DGK	8.75	A
0.2914	DGK	9	A
0.3188	DGK	9.25	A
0.3449	DGK	9.5	A
0.3729	DGK	9.75	A
0.3967	DGK	10	A
0.4239	DGK	10.25	A
0.4479	DGK	10.5	A
0.4691	DGK	10.75	A
0.4877	DGK	11	A
0.5022	DGK	11.25	A
0.5116	DGK	11.5	A
0.5211	DGK	11.75	A
0.5261	DGK	12	A
0.5288	DGK	12.25	A
0.5334	DGK	12.5	A
0.5375	DGK	12.75	A
0.5384	DGK	13	A
0.541	DGK	13.25	A
0.5442	DGK	13.5	A
0.5464	DGK	13.75	A
0.5496	DGK	14	A
0.5515	DGK	14.25	A
0.5548	DGK	14.5	A
0.5578	DGK	14.75	A
0.5597	DGK	15	A
0.5621	DGK	15.25	A
0.5643	DGK	15.5	A
0.5675	DGK	15.75	A
0.5719	DGK	16	A
0.5753	DGK	16.25	A
0.5786	DGK	16.5	A
0.5818	DGK	16.75	A
0.5841	DGK	17	A
0.5865	DGK	17.25	A
0.5893	DGK	17.5	A
0.5941	DGK	17.75	A
0.5974	DGK	18	A
0.6008	DGK	18.25	A
0.6041	DGK	18.5	A
0.6074	DGK	18.75	A
0.6112	DGK	19	A
0.6146	DGK	19.25	A
0.6187	DGK	19.5	A
0.6212	DGK	19.75	A
0.6239	DGK	20	A
0.6261	DGK	20.25	A
0.6276	DGK	20.5	A
0.6311	DGK	20.75	A
0.6323	DGK	21	A
0.6334	DGK	21.25	A
0.6346	DGK	21.5	A
0.6357	DGK	21.75	A
0.6361	DGK	22	A
0.6374	DGK	22.25	A
0.6365	DGK	22.5	A
0.6371	DGK	22.75	A
0.6363	DGK	23	A
0.6358	DGK	23.25	A
0.6358	DGK	23.5	A
0.6367	DGK	23.75	A
0.6354	DGK	24	A
0.1081	DGK	0	B
0.1046	DGK	0.25	B
0.1008	DGK	0.5	B
0.0964	DGK	0.75	B
0.0887	DGK	1	B
0.0789	DGK	1.25	B
0.0696	DGK	1.5	B
0.0614	DGK	1.75	B
0.0546	DGK	2	B
0.049	DGK	2.25	B
0.0462	DGK	2.5	B
0.0441	DGK	2.75	B
0.043	DGK	3	B
0.0438	DGK	3.25	B
0.0453	DGK	3.5	B
0.0477	DGK	3.75	B
0.0508	DGK	4	B
0.0551	DGK	4.25	B
0.0591	DGK	4.5	B
0.0657	DGK	4.75	B
0.0727	DGK	5	B
0.0799	DGK	5.25	B
0.0868	DGK	5.5	B
0.0944	DGK	5.75	B
0.1015	DGK	6	B
0.1104	DGK	6.25	B
0.1207	DGK	6.5	B
0.1303	DGK	6.75	B
0.1425	DGK	7	B
0.1542	DGK	7.25	B
0.1694	DGK	7.5	B
0.1864	DGK	7.75	B
0.2039	DGK	8	B
0.2247	DGK	8.25	B
0.2463	DGK	8.5	B
0.2708	DGK	8.75	B
0.2948	DGK	9	B
0.321	DGK	9.25	B
0.3456	DGK	9.5	B
0.3717	DGK	9.75	B
0.395	DGK	10	B
0.4203	DGK	10.25	B
0.4451	DGK	10.5	B
0.4672	DGK	10.75	B
0.4865	DGK	11	B
0.5029	DGK	11.25	B
0.5178	DGK	11.5	B
0.5308	DGK	11.75	B
0.5393	DGK	12	B
0.5421	DGK	12.25	B
0.5398	DGK	12.5	B
0.5471	DGK	12.75	B
0.5482	DGK	13	B
0.5468	DGK	13.25	B
0.5489	DGK	13.5	B
0.5486	DGK	13.75	B
0.5539	DGK	14	B
0.5545	DGK	14.25	B
0.5576	DGK	14.5	B
0.56	DGK	14.75	B
0.5626	DGK	15	B
0.5656	DGK	15.25	B
0.5688	DGK	15.5	B
0.5703	DGK	15.75	B
0.5729	DGK	16	B
0.5758	DGK	16.25	B
0.5781	DGK	16.5	B
0.5812	DGK	16.75	B
0.5842	DGK	17	B
0.5855	DGK	17.25	B
0.5881	DGK	17.5	B
0.5913	DGK	17.75	B
0.597	DGK	18	B
0.5995	DGK	18.25	B
0.6033	DGK	18.5	B
0.607	DGK	18.75	B
0.6096	DGK	19	B
0.6146	DGK	19.25	B
0.6182	DGK	19.5	B
0.6222	DGK	19.75	B
0.6243	DGK	20	B
0.6268	DGK	20.25	B
0.6292	DGK	20.5	B
0.6327	DGK	20.75	B
0.6355	DGK	21	B
0.6363	DGK	21.25	B
0.6382	DGK	21.5	B
0.6391	DGK	21.75	B
0.6407	DGK	22	B
0.6415	DGK	22.25	B
0.6405	DGK	22.5	B
0.6417	DGK	22.75	B
0.6409	DGK	23	B
0.6414	DGK	23.25	B
0.642	DGK	23.5	B
0.6427	DGK	23.75	B
0.6419	DGK	24	B
0.107	DGK	0	C
0.1046	DGK	0.25	C
0.1005	DGK	0.5	C
0.096	DGK	0.75	C
0.0881	DGK	1	C
0.0783	DGK	1.25	C
0.0694	DGK	1.5	C
0.061	DGK	1.75	C
0.0539	DGK	2	C
0.0485	DGK	2.25	C
0.0451	DGK	2.5	C
0.0431	DGK	2.75	C
0.042	DGK	3	C
0.0427	DGK	3.25	C
0.0442	DGK	3.5	C
0.0467	DGK	3.75	C
0.0496	DGK	4	C
0.0538	DGK	4.25	C
0.058	DGK	4.5	C
0.0645	DGK	4.75	C
0.0714	DGK	5	C
0.0786	DGK	5.25	C
0.0854	DGK	5.5	C
0.0934	DGK	5.75	C
0.1006	DGK	6	C
0.1096	DGK	6.25	C
0.1198	DGK	6.5	C
0.1301	DGK	6.75	C
0.1418	DGK	7	C
0.1537	DGK	7.25	C
0.1687	DGK	7.5	C
0.1859	DGK	7.75	C
0.2038	DGK	8	C
0.2249	DGK	8.25	C
0.2472	DGK	8.5	C
0.2713	DGK	8.75	C
0.2956	DGK	9	C
0.3217	DGK	9.25	C
0.3473	DGK	9.5	C
0.373	DGK	9.75	C
0.3973	DGK	10	C
0.4231	DGK	10.25	C
0.4474	DGK	10.5	C
0.4692	DGK	10.75	C
0.4875	DGK	11	C
0.5048	DGK	11.25	C
0.518	DGK	11.5	C
0.5308	DGK	11.75	C
0.5378	DGK	12	C
0.5391	DGK	12.25	C
0.541	DGK	12.5	C
0.545	DGK	12.75	C
0.5458	DGK	13	C
0.5519	DGK	13.25	C
0.5546	DGK	13.5	C
0.5575	DGK	13.75	C
0.5607	DGK	14	C
0.5634	DGK	14.25	C
0.5671	DGK	14.5	C
0.5693	DGK	14.75	C
0.5711	DGK	15	C
0.574	DGK	15.25	C
0.5794	DGK	15.5	C
0.5815	DGK	15.75	C
0.586	DGK	16	C
0.5874	DGK	16.25	C
0.5915	DGK	16.5	C
0.5943	DGK	16.75	C
0.5956	DGK	17	C
0.5983	DGK	17.25	C
0.602	DGK	17.5	C
0.6043	DGK	17.75	C
0.6074	DGK	18	C
0.6112	DGK	18.25	C
0.615	DGK	18.5	C
0.6191	DGK	18.75	C
0.6229	DGK	19	C
0.6264	DGK	19.25	C
0.6308	DGK	19.5	C
0.6349	DGK	19.75	C
0.6372	DGK	20	C
0.6402	DGK	20.25	C
0.643	DGK	20.5	C
0.646	DGK	20.75	C
0.6488	DGK	21	C
0.6501	DGK	21.25	C
0.6526	DGK	21.5	C
0.653	DGK	21.75	C
0.6548	DGK	22	C
0.6554	DGK	22.25	C
0.6549	DGK	22.5	C
0.6557	DGK	22.75	C
0.6555	DGK	23	C
0.6561	DGK	23.25	C
0.6568	DGK	23.5	C
0.6572	DGK	23.75	C
0.6571	DGK	24	C
0.1179	DGT	0	A
0.1166	DGT	0.25	A
0.115	DGT	0.5	A
0.1142	DGT	0.75	A
0.1129	DGT	1	A
0.1113	DGT	1.25	A
0.1111	DGT	1.5	A
0.1102	DGT	1.75	A
0.1102	DGT	2	A
0.1108	DGT	2.25	A
0.1128	DGT	2.5	A
0.1129	DGT	2.75	A
0.1136	DGT	3	A
0.1149	DGT	3.25	A
0.1167	DGT	3.5	A
0.1191	DGT	3.75	A
0.1216	DGT	4	A
0.1247	DGT	4.25	A
0.1284	DGT	4.5	A
0.1328	DGT	4.75	A
0.1372	DGT	5	A
0.1427	DGT	5.25	A
0.1489	DGT	5.5	A
0.1556	DGT	5.75	A
0.1632	DGT	6	A
0.1719	DGT	6.25	A
0.1808	DGT	6.5	A
0.1901	DGT	6.75	A
0.1996	DGT	7	A
0.2101	DGT	7.25	A
0.2222	DGT	7.5	A
0.2368	DGT	7.75	A
0.2519	DGT	8	A
0.2689	DGT	8.25	A
0.2876	DGT	8.5	A
0.3068	DGT	8.75	A
0.3281	DGT	9	A
0.3506	DGT	9.25	A
0.3734	DGT	9.5	A
0.3933	DGT	9.75	A
0.4137	DGT	10	A
0.4326	DGT	10.25	A
0.4523	DGT	10.5	A
0.4702	DGT	10.75	A
0.4877	DGT	11	A
0.5031	DGT	11.25	A
0.5166	DGT	11.5	A
0.522	DGT	11.75	A
0.519	DGT	12	A
0.517	DGT	12.25	A
0.5145	DGT	12.5	A
0.5136	DGT	12.75	A
0.5125	DGT	13	A
0.5107	DGT	13.25	A
0.5106	DGT	13.5	A
0.5122	DGT	13.75	A
0.5139	DGT	14	A
0.515	DGT	14.25	A
0.5166	DGT	14.5	A
0.5186	DGT	14.75	A
0.5199	DGT	15	A
0.5199	DGT	15.25	A
0.519	DGT	15.5	A
0.5186	DGT	15.75	A
0.5187	DGT	16	A
0.5152	DGT	16.25	A
0.5127	DGT	16.5	A
0.5084	DGT	16.75	A
0.5035	DGT	17	A
0.5012	DGT	17.25	A
0.4948	DGT	17.5	A
0.49	DGT	17.75	A
0.4839	DGT	18	A
0.4786	DGT	18.25	A
0.4722	DGT	18.5	A
0.4669	DGT	18.75	A
0.4618	DGT	19	A
0.4565	DGT	19.25	A
0.4512	DGT	19.5	A
0.4455	DGT	19.75	A
0.4402	DGT	20	A
0.4354	DGT	20.25	A
0.4304	DGT	20.5	A
0.4258	DGT	20.75	A
0.422	DGT	21	A
0.418	DGT	21.25	A
0.4133	DGT	21.5	A
0.4088	DGT	21.75	A
0.4051	DGT	22	A
0.4013	DGT	22.25	A
0.3974	DGT	22.5	A
0.3937	DGT	22.75	A
0.3897	DGT	23	A
0.3866	DGT	23.25	A
0.3835	DGT	23.5	A
0.38	DGT	23.75	A
0.3777	DGT	24	A
0.1185	DGT	0	B
0.1163	DGT	0.25	B
0.1145	DGT	0.5	B
0.1132	DGT	0.75	B
0.1119	DGT	1	B
0.1095	DGT	1.25	B
0.1094	DGT	1.5	B
0.1085	DGT	1.75	B
0.1081	DGT	2	B
0.1089	DGT	2.25	B
0.1099	DGT	2.5	B
0.1109	DGT	2.75	B
0.112	DGT	3	B
0.1134	DGT	3.25	B
0.1159	DGT	3.5	B
0.1187	DGT	3.75	B
0.1219	DGT	4	B
0.1258	DGT	4.25	B
0.1304	DGT	4.5	B
0.1354	DGT	4.75	B
0.1409	DGT	5	B
0.1474	DGT	5.25	B
0.1547	DGT	5.5	B
0.1625	DGT	5.75	B
0.1708	DGT	6	B
0.1804	DGT	6.25	B
0.1908	DGT	6.5	B
0.202	DGT	6.75	B
0.2149	DGT	7	B
0.2302	DGT	7.25	B
0.2466	DGT	7.5	B
0.2655	DGT	7.75	B
0.2852	DGT	8	B
0.3069	DGT	8.25	B
0.329	DGT	8.5	B
0.3521	DGT	8.75	B
0.375	DGT	9	B
0.395	DGT	9.25	B
0.4143	DGT	9.5	B
0.4337	DGT	9.75	B
0.4518	DGT	10	B
0.4695	DGT	10.25	B
0.487	DGT	10.5	B
0.5025	DGT	10.75	B
0.5159	DGT	11	B
0.5249	DGT	11.25	B
0.5226	DGT	11.5	B
0.5207	DGT	11.75	B
0.519	DGT	12	B
0.5163	DGT	12.25	B
0.5156	DGT	12.5	B
0.5142	DGT	12.75	B
0.512	DGT	13	B
0.5112	DGT	13.25	B
0.5106	DGT	13.5	B
0.5113	DGT	13.75	B
0.5118	DGT	14	B
0.5127	DGT	14.25	B
0.5143	DGT	14.5	B
0.5135	DGT	14.75	B
0.5142	DGT	15	B
0.5144	DGT	15.25	B
0.5114	DGT	15.5	B
0.5098	DGT	15.75	B
0.5072	DGT	16	B
0.506	DGT	16.25	B
0.5022	DGT	16.5	B
0.4987	DGT	16.75	B
0.4929	DGT	17	B
0.4882	DGT	17.25	B
0.4838	DGT	17.5	B
0.4799	DGT	17.75	B
0.4734	DGT	18	B
0.4685	DGT	18.25	B
0.4629	DGT	18.5	B
0.4576	DGT	18.75	B
0.4524	DGT	19	B
0.4478	DGT	19.25	B
0.4419	DGT	19.5	B
0.4371	DGT	19.75	B
0.4317	DGT	20	B
0.4275	DGT	20.25	B
0.4229	DGT	20.5	B
0.4181	DGT	20.75	B
0.4136	DGT	21	B
0.4094	DGT	21.25	B
0.4051	DGT	21.5	B
0.4001	DGT	21.75	B
0.3967	DGT	22	B
0.393	DGT	22.25	B
0.3886	DGT	22.5	B
0.3848	DGT	22.75	B
0.3808	DGT	23	B
0.3776	DGT	23.25	B
0.3743	DGT	23.5	B
0.371	DGT	23.75	B
0.3675	DGT	24	B
0.1171	DGT	0	C
0.1159	DGT	0.25	C
0.1146	DGT	0.5	C
0.1136	DGT	0.75	C
0.1126	DGT	1	C
0.1106	DGT	1.25	C
0.1105	DGT	1.5	C
0.1103	DGT	1.75	C
0.1094	DGT	2	C
0.1102	DGT	2.25	C
0.1113	DGT	2.5	C
0.113	DGT	2.75	C
0.1138	DGT	3	C
0.1154	DGT	3.25	C
0.1178	DGT	3.5	C
0.1202	DGT	3.75	C
0.1234	DGT	4	C
0.1273	DGT	4.25	C
0.1316	DGT	4.5	C
0.1368	DGT	4.75	C
0.1422	DGT	5	C
0.1486	DGT	5.25	C
0.1561	DGT	5.5	C
0.1639	DGT	5.75	C
0.1725	DGT	6	C
0.1814	DGT	6.25	C
0.1909	DGT	6.5	C
0.2012	DGT	6.75	C
0.2121	DGT	7	C
0.2247	DGT	7.25	C
0.2384	DGT	7.5	C
0.2547	DGT	7.75	C
0.2718	DGT	8	C
0.2907	DGT	8.25	C
0.3105	DGT	8.5	C
0.3314	DGT	8.75	C
0.3534	DGT	9	C
0.3744	DGT	9.25	C
0.3939	DGT	9.5	C
0.413	DGT	9.75	C
0.4311	DGT	10	C
0.4491	DGT	10.25	C
0.4671	DGT	10.5	C
0.4835	DGT	10.75	C
0.498	DGT	11	C
0.5095	DGT	11.25	C
0.5113	DGT	11.5	C
0.5099	DGT	11.75	C
0.5079	DGT	12	C
0.5064	DGT	12.25	C
0.5046	DGT	12.5	C
0.5034	DGT	12.75	C
0.503	DGT	13	C
0.5029	DGT	13.25	C
0.5052	DGT	13.5	C
0.5048	DGT	13.75	C
0.5067	DGT	14	C
0.508	DGT	14.25	C
0.5082	DGT	14.5	C
0.5094	DGT	14.75	C
0.5076	DGT	15	C
0.504	DGT	15.25	C
0.5037	DGT	15.5	C
0.5005	DGT	15.75	C
0.497	DGT	16	C
0.4943	DGT	16.25	C
0.4891	DGT	16.5	C
0.4834	DGT	16.75	C
0.4779	DGT	17	C
0.4737	DGT	17.25	C
0.467	DGT	17.5	C
0.461	DGT	17.75	C
0.4552	DGT	18	C
0.4483	DGT	18.25	C
0.4431	DGT	18.5	C
0.4362	DGT	18.75	C
0.4321	DGT	19	C
0.427	DGT	19.25	C
0.421	DGT	19.5	C
0.4164	DGT	19.75	C
0.4104	DGT	20	C
0.4055	DGT	20.25	C
0.4011	DGT	20.5	C
0.3962	DGT	20.75	C
0.3917	DGT	21	C
0.3871	DGT	21.25	C
0.3854	DGT	21.5	C
0.3785	DGT	21.75	C
0.3745	DGT	22	C
0.3706	DGT	22.25	C
0.3671	DGT	22.5	C
0.363	DGT	22.75	C
0.3596	DGT	23	C
0.3564	DGT	23.25	C
0.3532	DGT	23.5	C
0.3496	DGT	23.75	C
0.3467	DGT	24	C

## Sheet: E. coli
OD	treatment	Time_in_hours	replica
0.1069	control	0	A
0.1056	control	0.25	A
0.1067	control	0.5	A
0.1102	control	0.75	A
0.1171	control	1	A
0.1281	control	1.25	A
0.1468	control	1.5	A
0.1753	control	1.75	A
0.2312	control	2	A
0.357	control	2.25	A
0.4798	control	2.5	A
0.6264	control	2.75	A
0.7034	control	3	A
0.7535	control	3.25	A
0.7925	control	3.5	A
0.8181	control	3.75	A
0.8246	control	4	A
0.8217	control	4.25	A
0.874	control	4.5	A
0.8935	control	4.75	A
0.8935	control	5	A
0.8882	control	5.25	A
0.8809	control	5.5	A
0.8811	control	5.75	A
0.8836	control	6	A
0.8872	control	6.25	A
0.8932	control	6.5	A
0.8956	control	6.75	A
0.901	control	7	A
0.9067	control	7.25	A
0.9153	control	7.5	A
0.922	control	7.75	A
0.9318	control	8	A
0.9396	control	8.25	A
0.9463	control	8.5	A
0.9502	control	8.75	A
0.9548	control	9	A
0.9575	control	9.25	A
0.9592	control	9.5	A
0.9593	control	9.75	A
0.9604	control	10	A
0.9616	control	10.25	A
0.9631	control	10.5	A
0.9641	control	10.75	A
0.9658	control	11	A
0.9675	control	11.25	A
0.9693	control	11.5	A
0.9712	control	11.75	A
0.9722	control	12	A
0.974	control	12.25	A
0.9761	control	12.5	A
0.9773	control	12.75	A
0.979	control	13	A
0.9804	control	13.25	A
0.9823	control	13.5	A
0.9842	control	13.75	A
0.9847	control	14	A
0.9871	control	14.25	A
0.9875	control	14.5	A
0.989	control	14.75	A
0.9899	control	15	A
0.9906	control	15.25	A
0.9914	control	15.5	A
0.992	control	15.75	A
0.9938	control	16	A
0.9937	control	16.25	A
0.9945	control	16.5	A
0.9942	control	16.75	A
0.9949	control	17	A
0.9951	control	17.25	A
0.9961	control	17.5	A
0.9967	control	17.75	A
0.9976	control	18	A
0.9979	control	18.25	A
0.9982	control	18.5	A
0.9982	control	18.75	A
0.9978	control	19	A
0.9975	control	19.25	A
0.9983	control	19.5	A
0.9984	control	19.75	A
0.9984	control	20	A
0.998	control	20.25	A
0.9976	control	20.5	A
0.998	control	20.75	A
0.9974	control	21	A
0.9973	control	21.25	A
0.9971	control	21.5	A
0.9968	control	21.75	A
0.9971	control	22	A
0.9966	control	22.25	A
0.9965	control	22.5	A
0.9964	control	22.75	A
0.9961	control	23	A
0.9957	control	23.25	A
0.9959	control	23.5	A
0.9958	control	23.75	A
0.9959	control	24	A
0.1063	control	0	B
0.1053	control	0.25	B
0.1064	control	0.5	B
0.1099	control	0.75	B
0.1165	control	1	B
0.1277	control	1.25	B
0.1456	control	1.5	B
0.1766	control	1.75	B
0.2235	control	2	B
0.3629	control	2.25	B
0.4653	control	2.5	B
0.618	control	2.75	B
0.6931	control	3	B
0.7626	control	3.25	B
0.7867	control	3.5	B
0.8094	control	3.75	B
0.8309	control	4	B
0.8111	control	4.25	B
0.8685	control	4.5	B
0.918	control	4.75	B
0.9272	control	5	B
0.947	control	5.25	B
0.9437	control	5.5	B
0.9459	control	5.75	B
0.9476	control	6	B
0.9464	control	6.25	B
0.9438	control	6.5	B
0.9417	control	6.75	B
0.9411	control	7	B
0.9402	control	7.25	B
0.9392	control	7.5	B
0.937	control	7.75	B
0.9352	control	8	B
0.932	control	8.25	B
0.9302	control	8.5	B
0.9284	control	8.75	B
0.9266	control	9	B
0.9242	control	9.25	B
0.9224	control	9.5	B
0.9205	control	9.75	B
0.9184	control	10	B
0.9173	control	10.25	B
0.9156	control	10.5	B
0.9141	control	10.75	B
0.9129	control	11	B
0.9115	control	11.25	B
0.9096	control	11.5	B
0.9097	control	11.75	B
0.9084	control	12	B
0.9073	control	12.25	B
0.9058	control	12.5	B
0.9046	control	12.75	B
0.9043	control	13	B
0.9038	control	13.25	B
0.9035	control	13.5	B
0.9032	control	13.75	B
0.9027	control	14	B
0.9023	control	14.25	B
0.9031	control	14.5	B
0.9025	control	14.75	B
0.9025	control	15	B
0.9025	control	15.25	B
0.9026	control	15.5	B
0.9018	control	15.75	B
0.9024	control	16	B
0.9022	control	16.25	B
0.9018	control	16.5	B
0.9017	control	16.75	B
0.9016	control	17	B
0.9012	control	17.25	B
0.9011	control	17.5	B
0.9015	control	17.75	B
0.9015	control	18	B
0.9008	control	18.25	B
0.9001	control	18.5	B
0.9002	control	18.75	B
0.9006	control	19	B
0.8998	control	19.25	B
0.8998	control	19.5	B
0.899	control	19.75	B
0.8986	control	20	B
0.8978	control	20.25	B
0.8975	control	20.5	B
0.8972	control	20.75	B
0.8969	control	21	B
0.8966	control	21.25	B
0.8959	control	21.5	B
0.895	control	21.75	B
0.8951	control	22	B
0.8943	control	22.25	B
0.8939	control	22.5	B
0.8932	control	22.75	B
0.8931	control	23	B
0.8922	control	23.25	B
0.8919	control	23.5	B
0.8914	control	23.75	B
0.8911	control	24	B
0.1046	control	0	C
0.1032	control	0.25	C
0.1042	control	0.5	C
0.1075	control	0.75	C
0.1142	control	1	C
0.1245	control	1.25	C
0.1409	control	1.5	C
0.1602	control	1.75	C
0.2196	control	2	C
0.3413	control	2.25	C
0.4528	control	2.5	C
0.6285	control	2.75	C
0.7025	control	3	C
0.7473	control	3.25	C
0.7921	control	3.5	C
0.8166	control	3.75	C
0.8273	control	4	C
0.824	control	4.25	C
0.8737	control	4.5	C
0.8826	control	4.75	C
0.8714	control	5	C
0.8639	control	5.25	C
0.8517	control	5.5	C
0.8446	control	5.75	C
0.8381	control	6	C
0.8341	control	6.25	C
0.8322	control	6.5	C
0.8293	control	6.75	C
0.8278	control	7	C
0.8272	control	7.25	C
0.828	control	7.5	C
0.8265	control	7.75	C
0.8261	control	8	C
0.8242	control	8.25	C
0.8226	control	8.5	C
0.8215	control	8.75	C
0.8198	control	9	C
0.8182	control	9.25	C
0.8165	control	9.5	C
0.8155	control	9.75	C
0.8137	control	10	C
0.8131	control	10.25	C
0.8116	control	10.5	C
0.8108	control	10.75	C
0.8105	control	11	C
0.8093	control	11.25	C
0.8085	control	11.5	C
0.8085	control	11.75	C
0.8077	control	12	C
0.807	control	12.25	C
0.8061	control	12.5	C
0.8057	control	12.75	C
0.8057	control	13	C
0.8059	control	13.25	C
0.8063	control	13.5	C
0.8066	control	13.75	C
0.8068	control	14	C
0.8072	control	14.25	C
0.8083	control	14.5	C
0.8085	control	14.75	C
0.8092	control	15	C
0.8099	control	15.25	C
0.8101	control	15.5	C
0.8107	control	15.75	C
0.8124	control	16	C
0.8125	control	16.25	C
0.8126	control	16.5	C
0.8137	control	16.75	C
0.8151	control	17	C
0.8164	control	17.25	C
0.8178	control	17.5	C
0.8193	control	17.75	C
0.8204	control	18	C
0.8213	control	18.25	C
0.8225	control	18.5	C
0.8239	control	18.75	C
0.8248	control	19	C
0.8258	control	19.25	C
0.827	control	19.5	C
0.8272	control	19.75	C
0.828	control	20	C
0.8284	control	20.25	C
0.8292	control	20.5	C
0.8294	control	20.75	C
0.8302	control	21	C
0.8304	control	21.25	C
0.8305	control	21.5	C
0.8305	control	21.75	C
0.8316	control	22	C
0.8316	control	22.25	C
0.8323	control	22.5	C
0.8326	control	22.75	C
0.8331	control	23	C
0.8333	control	23.25	C
0.8342	control	23.5	C
0.8341	control	23.75	C
0.8345	control	24	C
0.0911	DBK	0	A
0.0859	DBK	0.25	A
0.0781	DBK	0.5	A
0.0752	DBK	0.75	A
0.0764	DBK	1	A
0.0796	DBK	1.25	A
0.0885	DBK	1.5	A
0.1032	DBK	1.75	A
0.1088	DBK	2	A
0.1451	DBK	2.25	A
0.1854	DBK	2.5	A
0.2343	DBK	2.75	A
0.3028	DBK	3	A
0.4094	DBK	3.25	A
0.5588	DBK	3.5	A
0.7072	DBK	3.75	A
0.791	DBK	4	A
0.8247	DBK	4.25	A
0.836	DBK	4.5	A
0.8416	DBK	4.75	A
0.8597	DBK	5	A
0.88	DBK	5.25	A
0.869	DBK	5.5	A
0.8687	DBK	5.75	A
0.8623	DBK	6	A
0.8813	DBK	6.25	A
0.8923	DBK	6.5	A
0.91	DBK	6.75	A
0.9287	DBK	7	A
0.9332	DBK	7.25	A
0.9371	DBK	7.5	A
0.9405	DBK	7.75	A
0.9434	DBK	8	A
0.9473	DBK	8.25	A
0.9511	DBK	8.5	A
0.9547	DBK	8.75	A
0.9577	DBK	9	A
0.9604	DBK	9.25	A
0.9659	DBK	9.5	A
0.9774	DBK	9.75	A
0.9805	DBK	10	A
0.9645	DBK	10.25	A
0.9556	DBK	10.5	A
0.9634	DBK	10.75	A
0.9823	DBK	11	A
0.9741	DBK	11.25	A
0.9611	DBK	11.5	A
0.952	DBK	11.75	A
0.953	DBK	12	A
0.9335	DBK	12.25	A
0.9229	DBK	12.5	A
0.9116	DBK	12.75	A
0.9031	DBK	13	A
0.9018	DBK	13.25	A
0.8953	DBK	13.5	A
0.8899	DBK	13.75	A
0.89	DBK	14	A
0.8864	DBK	14.25	A
0.8854	DBK	14.5	A
0.8823	DBK	14.75	A
0.8792	DBK	15	A
0.8804	DBK	15.25	A
0.8767	DBK	15.5	A
0.8745	DBK	15.75	A
0.8755	DBK	16	A
0.8759	DBK	16.25	A
0.8749	DBK	16.5	A
0.8745	DBK	16.75	A
0.8736	DBK	17	A
0.8735	DBK	17.25	A
0.8752	DBK	17.5	A
0.8741	DBK	17.75	A
0.8744	DBK	18	A
0.8762	DBK	18.25	A
0.8769	DBK	18.5	A
0.876	DBK	18.75	A
0.8769	DBK	19	A
0.878	DBK	19.25	A
0.8781	DBK	19.5	A
0.8798	DBK	19.75	A
0.8783	DBK	20	A
0.8814	DBK	20.25	A
0.8817	DBK	20.5	A
0.8845	DBK	20.75	A
0.8846	DBK	21	A
0.8871	DBK	21.25	A
0.8892	DBK	21.5	A
0.8893	DBK	21.75	A
0.8909	DBK	22	A
0.8951	DBK	22.25	A
0.8963	DBK	22.5	A
0.8975	DBK	22.75	A
0.9015	DBK	23	A
0.9047	DBK	23.25	A
0.9051	DBK	23.5	A
0.9064	DBK	23.75	A
0.9136	DBK	24	A
0.092	DBK	0	B
0.0883	DBK	0.25	B
0.082	DBK	0.5	B
0.0803	DBK	0.75	B
0.082	DBK	1	B
0.0866	DBK	1.25	B
0.0935	DBK	1.5	B
0.1092	DBK	1.75	B
0.1313	DBK	2	B
0.1429	DBK	2.25	B
0.184	DBK	2.5	B
0.2467	DBK	2.75	B
0.3168	DBK	3	B
0.4427	DBK	3.25	B
0.5467	DBK	3.5	B
0.6356	DBK	3.75	B
0.6658	DBK	4	B
0.7328	DBK	4.25	B
0.7626	DBK	4.5	B
0.7844	DBK	4.75	B
0.8045	DBK	5	B
0.8319	DBK	5.25	B
0.8343	DBK	5.5	B
0.8419	DBK	5.75	B
0.8581	DBK	6	B
0.8558	DBK	6.25	B
0.8639	DBK	6.5	B
0.8686	DBK	6.75	B
0.8762	DBK	7	B
0.8809	DBK	7.25	B
0.8893	DBK	7.5	B
0.8935	DBK	7.75	B
0.8969	DBK	8	B
0.8997	DBK	8.25	B
0.9035	DBK	8.5	B
0.9075	DBK	8.75	B
0.9105	DBK	9	B
0.9144	DBK	9.25	B
0.926	DBK	9.5	B
0.9208	DBK	9.75	B
0.9221	DBK	10	B
0.934	DBK	10.25	B
0.9163	DBK	10.5	B
0.9268	DBK	10.75	B
0.9389	DBK	11	B
0.9154	DBK	11.25	B
0.9145	DBK	11.5	B
0.9281	DBK	11.75	B
0.8958	DBK	12	B
0.8894	DBK	12.25	B
0.8813	DBK	12.5	B
0.8872	DBK	12.75	B
0.8805	DBK	13	B
0.8729	DBK	13.25	B
0.8703	DBK	13.5	B
0.8647	DBK	13.75	B
0.8637	DBK	14	B
0.8629	DBK	14.25	B
0.8609	DBK	14.5	B
0.8631	DBK	14.75	B
0.8626	DBK	15	B
0.8633	DBK	15.25	B
0.8696	DBK	15.5	B
0.8678	DBK	15.75	B
0.8701	DBK	16	B
0.8703	DBK	16.25	B
0.8693	DBK	16.5	B
0.8676	DBK	16.75	B
0.8723	DBK	17	B
0.8745	DBK	17.25	B
0.8754	DBK	17.5	B
0.8778	DBK	17.75	B
0.8793	DBK	18	B
0.88	DBK	18.25	B
0.8806	DBK	18.5	B
0.8811	DBK	18.75	B
0.8822	DBK	19	B
0.884	DBK	19.25	B
0.8867	DBK	19.5	B
0.8886	DBK	19.75	B
0.8894	DBK	20	B
0.8908	DBK	20.25	B
0.8952	DBK	20.5	B
0.9004	DBK	20.75	B
0.9034	DBK	21	B
0.9079	DBK	21.25	B
0.913	DBK	21.5	B
0.9176	DBK	21.75	B
0.9192	DBK	22	B
0.9231	DBK	22.25	B
0.9243	DBK	22.5	B
0.9257	DBK	22.75	B
0.9256	DBK	23	B
0.926	DBK	23.25	B
0.9257	DBK	23.5	B
0.9254	DBK	23.75	B
0.926	DBK	24	B
0.0928	DBK	0	C
0.088	DBK	0.25	C
0.0818	DBK	0.5	C
0.0793	DBK	0.75	C
0.0799	DBK	1	C
0.0825	DBK	1.25	C
0.0876	DBK	1.5	C
0.0972	DBK	1.75	C
0.1151	DBK	2	C
0.1424	DBK	2.25	C
0.1757	DBK	2.5	C
0.232	DBK	2.75	C
0.3058	DBK	3	C
0.3921	DBK	3.25	C
0.5957	DBK	3.5	C
0.7228	DBK	3.75	C
0.7819	DBK	4	C
0.8282	DBK	4.25	C
0.8331	DBK	4.5	C
0.839	DBK	4.75	C
0.8645	DBK	5	C
0.8756	DBK	5.25	C
0.8866	DBK	5.5	C
0.8647	DBK	5.75	C
0.8774	DBK	6	C
0.8867	DBK	6.25	C
0.8944	DBK	6.5	C
0.903	DBK	6.75	C
0.9131	DBK	7	C
0.9356	DBK	7.25	C
0.9437	DBK	7.5	C
0.9471	DBK	7.75	C
0.9506	DBK	8	C
0.9543	DBK	8.25	C
0.9584	DBK	8.5	C
0.9626	DBK	8.75	C
0.9683	DBK	9	C
0.9736	DBK	9.25	C
0.9771	DBK	9.5	C
0.9798	DBK	9.75	C
0.9824	DBK	10	C
0.9753	DBK	10.25	C
0.9774	DBK	10.5	C
0.9708	DBK	10.75	C
0.9947	DBK	11	C
0.9664	DBK	11.25	C
0.9588	DBK	11.5	C
0.931	DBK	11.75	C
0.9158	DBK	12	C
0.913	DBK	12.25	C
0.9064	DBK	12.5	C
0.9008	DBK	12.75	C
0.8938	DBK	13	C
0.8843	DBK	13.25	C
0.8759	DBK	13.5	C
0.8732	DBK	13.75	C
0.871	DBK	14	C
0.8686	DBK	14.25	C
0.8669	DBK	14.5	C
0.8654	DBK	14.75	C
0.8644	DBK	15	C
0.867	DBK	15.25	C
0.868	DBK	15.5	C
0.8707	DBK	15.75	C
0.8732	DBK	16	C
0.8751	DBK	16.25	C
0.8709	DBK	16.5	C
0.8747	DBK	16.75	C
0.8768	DBK	17	C
0.8789	DBK	17.25	C
0.8825	DBK	17.5	C
0.8838	DBK	17.75	C
0.8938	DBK	18	C
0.8888	DBK	18.25	C
0.8901	DBK	18.5	C
0.8965	DBK	18.75	C
0.8962	DBK	19	C
0.8957	DBK	19.25	C
0.8973	DBK	19.5	C
0.8987	DBK	19.75	C
0.9009	DBK	20	C
0.9062	DBK	20.25	C
0.9115	DBK	20.5	C
0.9178	DBK	20.75	C
0.9254	DBK	21	C
0.9344	DBK	21.25	C
0.9393	DBK	21.5	C
0.9408	DBK	21.75	C
0.9385	DBK	22	C
0.9373	DBK	22.25	C
0.9388	DBK	22.5	C
0.9437	DBK	22.75	C
0.9475	DBK	23	C
0.953	DBK	23.25	C
0.9582	DBK	23.5	C
0.9629	DBK	23.75	C
0.9685	DBK	24	C
0.1002	DBT	0	A
0.1023	DBT	0.25	A
0.1002	DBT	0.5	A
0.0981	DBT	0.75	A
0.0949	DBT	1	A
0.0911	DBT	1.25	A
0.0897	DBT	1.5	A
0.0982	DBT	1.75	A
0.1103	DBT	2	A
0.1484	DBT	2.25	A
0.1983	DBT	2.5	A
0.2653	DBT	2.75	A
0.3584	DBT	3	A
0.4971	DBT	3.25	A
0.6031	DBT	3.5	A
0.6945	DBT	3.75	A
0.7744	DBT	4	A
0.8326	DBT	4.25	A
0.8521	DBT	4.5	A
0.8684	DBT	4.75	A
0.8742	DBT	5	A
0.8693	DBT	5.25	A
0.8629	DBT	5.5	A
0.8767	DBT	5.75	A
0.8696	DBT	6	A
0.8638	DBT	6.25	A
0.8628	DBT	6.5	A
0.8624	DBT	6.75	A
0.8603	DBT	7	A
0.8584	DBT	7.25	A
0.8561	DBT	7.5	A
0.8536	DBT	7.75	A
0.8513	DBT	8	A
0.8488	DBT	8.25	A
0.8478	DBT	8.5	A
0.8478	DBT	8.75	A
0.8466	DBT	9	A
0.8463	DBT	9.25	A
0.8472	DBT	9.5	A
0.8461	DBT	9.75	A
0.8481	DBT	10	A
0.8499	DBT	10.25	A
0.8513	DBT	10.5	A
0.8544	DBT	10.75	A
0.8557	DBT	11	A
0.8569	DBT	11.25	A
0.8605	DBT	11.5	A
0.8629	DBT	11.75	A
0.8661	DBT	12	A
0.8681	DBT	12.25	A
0.8736	DBT	12.5	A
0.8786	DBT	12.75	A
0.8824	DBT	13	A
0.8847	DBT	13.25	A
0.8855	DBT	13.5	A
0.8888	DBT	13.75	A
0.8898	DBT	14	A
0.8939	DBT	14.25	A
0.8965	DBT	14.5	A
0.9002	DBT	14.75	A
0.9024	DBT	15	A
0.9042	DBT	15.25	A
0.9073	DBT	15.5	A
0.91	DBT	15.75	A
0.9127	DBT	16	A
0.9142	DBT	16.25	A
0.916	DBT	16.5	A
0.9174	DBT	16.75	A
0.9188	DBT	17	A
0.9195	DBT	17.25	A
0.9199	DBT	17.5	A
0.921	DBT	17.75	A
0.9217	DBT	18	A
0.9222	DBT	18.25	A
0.9217	DBT	18.5	A
0.9231	DBT	18.75	A
0.923	DBT	19	A
0.923	DBT	19.25	A
0.9238	DBT	19.5	A
0.9232	DBT	19.75	A
0.9234	DBT	20	A
0.9237	DBT	20.25	A
0.9238	DBT	20.5	A
0.9238	DBT	20.75	A
0.9242	DBT	21	A
0.9229	DBT	21.25	A
0.9222	DBT	21.5	A
0.9225	DBT	21.75	A
0.9231	DBT	22	A
0.9224	DBT	22.25	A
0.9211	DBT	22.5	A
0.9211	DBT	22.75	A
0.9203	DBT	23	A
0.9203	DBT	23.25	A
0.9196	DBT	23.5	A
0.9185	DBT	23.75	A
0.9197	DBT	24	A
0.1005	DBT	0	B
0.1029	DBT	0.25	B
0.1011	DBT	0.5	B
0.0998	DBT	0.75	B
0.0975	DBT	1	B
0.0956	DBT	1.25	B
0.0959	DBT	1.5	B
0.1065	DBT	1.75	B
0.125	DBT	2	B
0.1514	DBT	2.25	B
0.2009	DBT	2.5	B
0.2758	DBT	2.75	B
0.3779	DBT	3	B
0.495	DBT	3.25	B
0.6032	DBT	3.5	B
0.7008	DBT	3.75	B
0.7793	DBT	4	B
0.8501	DBT	4.25	B
0.869	DBT	4.5	B
0.8863	DBT	4.75	B
0.8855	DBT	5	B
0.8832	DBT	5.25	B
0.8833	DBT	5.5	B
0.8822	DBT	5.75	B
0.8858	DBT	6	B
0.8966	DBT	6.25	B
0.8956	DBT	6.5	B
0.8952	DBT	6.75	B
0.8917	DBT	7	B
0.8911	DBT	7.25	B
0.8904	DBT	7.5	B
0.8887	DBT	7.75	B
0.8863	DBT	8	B
0.8827	DBT	8.25	B
0.8792	DBT	8.5	B
0.876	DBT	8.75	B
0.8728	DBT	9	B
0.8699	DBT	9.25	B
0.8694	DBT	9.5	B
0.8678	DBT	9.75	B
0.868	DBT	10	B
0.8683	DBT	10.25	B
0.8689	DBT	10.5	B
0.8708	DBT	10.75	B
0.8718	DBT	11	B
0.8723	DBT	11.25	B
0.8749	DBT	11.5	B
0.8773	DBT	11.75	B
0.8796	DBT	12	B
0.8812	DBT	12.25	B
0.8885	DBT	12.5	B
0.8952	DBT	12.75	B
0.8949	DBT	13	B
0.8981	DBT	13.25	B
0.899	DBT	13.5	B
0.9018	DBT	13.75	B
0.9059	DBT	14	B
0.9082	DBT	14.25	B
0.9129	DBT	14.5	B
0.9155	DBT	14.75	B
0.917	DBT	15	B
0.9168	DBT	15.25	B
0.9194	DBT	15.5	B
0.9218	DBT	15.75	B
0.9249	DBT	16	B
0.9269	DBT	16.25	B
0.9294	DBT	16.5	B
0.9317	DBT	16.75	B
0.9334	DBT	17	B
0.9346	DBT	17.25	B
0.9347	DBT	17.5	B
0.9361	DBT	17.75	B
0.9364	DBT	18	B
0.9371	DBT	18.25	B
0.9369	DBT	18.5	B
0.9383	DBT	18.75	B
0.9386	DBT	19	B
0.9385	DBT	19.25	B
0.9394	DBT	19.5	B
0.9386	DBT	19.75	B
0.9386	DBT	20	B
0.9387	DBT	20.25	B
0.9384	DBT	20.5	B
0.9384	DBT	20.75	B
0.9382	DBT	21	B
0.938	DBT	21.25	B
0.9373	DBT	21.5	B
0.9374	DBT	21.75	B
0.9374	DBT	22	B
0.9369	DBT	22.25	B
0.9361	DBT	22.5	B
0.9356	DBT	22.75	B
0.9347	DBT	23	B
0.9341	DBT	23.25	B
0.9336	DBT	23.5	B
0.9326	DBT	23.75	B
0.9333	DBT	24	B
0.1026	DBT	0	C
0.1038	DBT	0.25	C
0.102	DBT	0.5	C
0.1005	DBT	0.75	C
0.0974	DBT	1	C
0.0943	DBT	1.25	C
0.0939	DBT	1.5	C
0.102	DBT	1.75	C
0.1205	DBT	2	C
0.1527	DBT	2.25	C
0.2009	DBT	2.5	C
0.2742	DBT	2.75	C
0.3634	DBT	3	C
0.464	DBT	3.25	C
0.5945	DBT	3.5	C
0.6705	DBT	3.75	C
0.7611	DBT	4	C
0.8201	DBT	4.25	C
0.8401	DBT	4.5	C
0.8631	DBT	4.75	C
0.8731	DBT	5	C
0.862	DBT	5.25	C
0.8516	DBT	5.5	C
0.8339	DBT	5.75	C
0.8371	DBT	6	C
0.8528	DBT	6.25	C
0.8522	DBT	6.5	C
0.8522	DBT	6.75	C
0.8542	DBT	7	C
0.8578	DBT	7.25	C
0.8602	DBT	7.5	C
0.8621	DBT	7.75	C
0.8627	DBT	8	C
0.8622	DBT	8.25	C
0.8611	DBT	8.5	C
0.8594	DBT	8.75	C
0.8577	DBT	9	C
0.8562	DBT	9.25	C
0.8565	DBT	9.5	C
0.8561	DBT	9.75	C
0.8569	DBT	10	C
0.8582	DBT	10.25	C
0.8594	DBT	10.5	C
0.8617	DBT	10.75	C
0.8639	DBT	11	C
0.8674	DBT	11.25	C
0.8708	DBT	11.5	C
0.8749	DBT	11.75	C
0.8771	DBT	12	C
0.8933	DBT	12.25	C
0.904	DBT	12.5	C
0.8931	DBT	12.75	C
0.9188	DBT	13	C
0.9067	DBT	13.25	C
0.9181	DBT	13.5	C
0.9344	DBT	13.75	C
0.9339	DBT	14	C
0.9533	DBT	14.25	C
0.9571	DBT	14.5	C
0.9655	DBT	14.75	C
0.9775	DBT	15	C
0.985	DBT	15.25	C
0.9964	DBT	15.5	C
1.0006	DBT	15.75	C
1.0085	DBT	16	C
1.0131	DBT	16.25	C
1.0219	DBT	16.5	C
1.0285	DBT	16.75	C
1.0322	DBT	17	C
1.039	DBT	17.25	C
1.045	DBT	17.5	C
1.0465	DBT	17.75	C
1.0476	DBT	18	C
1.0508	DBT	18.25	C
1.0533	DBT	18.5	C
1.057	DBT	18.75	C
1.0588	DBT	19	C
1.0605	DBT	19.25	C
1.0637	DBT	19.5	C
1.0645	DBT	19.75	C
1.0671	DBT	20	C
1.068	DBT	20.25	C
1.067	DBT	20.5	C
1.0659	DBT	20.75	C
1.0655	DBT	21	C
1.065	DBT	21.25	C
1.0635	DBT	21.5	C
1.0622	DBT	21.75	C
1.0615	DBT	22	C
1.0601	DBT	22.25	C
1.0579	DBT	22.5	C
1.0564	DBT	22.75	C
1.0536	DBT	23	C
1.0526	DBT	23.25	C
1.0501	DBT	23.5	C
1.0477	DBT	23.75	C
1.0473	DBT	24	C
0.1253	DGK	0	A
0.1222	DGK	0.25	A
0.1222	DGK	0.5	A
0.1228	DGK	0.75	A
0.1222	DGK	1	A
0.1224	DGK	1.25	A
0.1267	DGK	1.5	A
0.1363	DGK	1.75	A
0.1542	DGK	2	A
0.1572	DGK	2.25	A
0.1858	DGK	2.5	A
0.237	DGK	2.75	A
0.304	DGK	3	A
0.3818	DGK	3.25	A
0.4608	DGK	3.5	A
0.5265	DGK	3.75	A
0.5858	DGK	4	A
0.6499	DGK	4.25	A
0.7061	DGK	4.5	A
0.717	DGK	4.75	A
0.7422	DGK	5	A
0.7659	DGK	5.25	A
0.7674	DGK	5.5	A
0.7713	DGK	5.75	A
0.7794	DGK	6	A
0.7853	DGK	6.25	A
0.7898	DGK	6.5	A
0.7962	DGK	6.75	A
0.7995	DGK	7	A
0.8038	DGK	7.25	A
0.8141	DGK	7.5	A
0.8169	DGK	7.75	A
0.8217	DGK	8	A
0.8214	DGK	8.25	A
0.8258	DGK	8.5	A
0.8296	DGK	8.75	A
0.839	DGK	9	A
0.8461	DGK	9.25	A
0.8506	DGK	9.5	A
0.8542	DGK	9.75	A
0.8559	DGK	10	A
0.8593	DGK	10.25	A
0.8613	DGK	10.5	A
0.8644	DGK	10.75	A
0.8665	DGK	11	A
0.8696	DGK	11.25	A
0.8749	DGK	11.5	A
0.8797	DGK	11.75	A
0.8807	DGK	12	A
0.881	DGK	12.25	A
0.8809	DGK	12.5	A
0.881	DGK	12.75	A
0.8782	DGK	13	A
0.8759	DGK	13.25	A
0.873	DGK	13.5	A
0.8694	DGK	13.75	A
0.8649	DGK	14	A
0.861	DGK	14.25	A
0.8581	DGK	14.5	A
0.856	DGK	14.75	A
0.8539	DGK	15	A
0.8533	DGK	15.25	A
0.8514	DGK	15.5	A
0.8508	DGK	15.75	A
0.8516	DGK	16	A
0.8511	DGK	16.25	A
0.8503	DGK	16.5	A
0.8501	DGK	16.75	A
0.8507	DGK	17	A
0.8505	DGK	17.25	A
0.8517	DGK	17.5	A
0.8518	DGK	17.75	A
0.852	DGK	18	A
0.8522	DGK	18.25	A
0.8531	DGK	18.5	A
0.8534	DGK	18.75	A
0.8544	DGK	19	A
0.857	DGK	19.25	A
0.8591	DGK	19.5	A
0.8608	DGK	19.75	A
0.8626	DGK	20	A
0.8639	DGK	20.25	A
0.8663	DGK	20.5	A
0.8684	DGK	20.75	A
0.8704	DGK	21	A
0.8716	DGK	21.25	A
0.8731	DGK	21.5	A
0.8749	DGK	21.75	A
0.8766	DGK	22	A
0.8773	DGK	22.25	A
0.8776	DGK	22.5	A
0.8785	DGK	22.75	A
0.8797	DGK	23	A
0.8821	DGK	23.25	A
0.8848	DGK	23.5	A
0.8871	DGK	23.75	A
0.8899	DGK	24	A
0.1232	DGK	0	B
0.1221	DGK	0.25	B
0.1212	DGK	0.5	B
0.1215	DGK	0.75	B
0.1205	DGK	1	B
0.1198	DGK	1.25	B
0.1232	DGK	1.5	B
0.1225	DGK	1.75	B
0.1333	DGK	2	B
0.1507	DGK	2.25	B
0.1789	DGK	2.5	B
0.2251	DGK	2.75	B
0.2811	DGK	3	B
0.3545	DGK	3.25	B
0.4263	DGK	3.5	B
0.4889	DGK	3.75	B
0.5473	DGK	4	B
0.6111	DGK	4.25	B
0.6538	DGK	4.5	B
0.6653	DGK	4.75	B
0.6936	DGK	5	B
0.7047	DGK	5.25	B
0.7278	DGK	5.5	B
0.7454	DGK	5.75	B
0.755	DGK	6	B
0.7611	DGK	6.25	B
0.7689	DGK	6.5	B
0.7733	DGK	6.75	B
0.7766	DGK	7	B
0.7784	DGK	7.25	B
0.7844	DGK	7.5	B
0.7865	DGK	7.75	B
0.7944	DGK	8	B
0.7973	DGK	8.25	B
0.8007	DGK	8.5	B
0.8031	DGK	8.75	B
0.8105	DGK	9	B
0.8198	DGK	9.25	B
0.8264	DGK	9.5	B
0.837	DGK	9.75	B
0.8364	DGK	10	B
0.8452	DGK	10.25	B
0.8452	DGK	10.5	B
0.8453	DGK	10.75	B
0.8471	DGK	11	B
0.8489	DGK	11.25	B
0.8486	DGK	11.5	B
0.8479	DGK	11.75	B
0.8452	DGK	12	B
0.8445	DGK	12.25	B
0.8451	DGK	12.5	B
0.8445	DGK	12.75	B
0.8427	DGK	13	B
0.8416	DGK	13.25	B
0.8378	DGK	13.5	B
0.8354	DGK	13.75	B
0.8319	DGK	14	B
0.8302	DGK	14.25	B
0.8294	DGK	14.5	B
0.8265	DGK	14.75	B
0.825	DGK	15	B
0.8233	DGK	15.25	B
0.8218	DGK	15.5	B
0.8226	DGK	15.75	B
0.8223	DGK	16	B
0.8194	DGK	16.25	B
0.8169	DGK	16.5	B
0.818	DGK	16.75	B
0.8178	DGK	17	B
0.8155	DGK	17.25	B
0.8153	DGK	17.5	B
0.8139	DGK	17.75	B
0.8134	DGK	18	B
0.8122	DGK	18.25	B
0.8129	DGK	18.5	B
0.8118	DGK	18.75	B
0.8132	DGK	19	B
0.8136	DGK	19.25	B
0.8145	DGK	19.5	B
0.8162	DGK	19.75	B
0.8164	DGK	20	B
0.8167	DGK	20.25	B
0.8183	DGK	20.5	B
0.8197	DGK	20.75	B
0.8213	DGK	21	B
0.8215	DGK	21.25	B
0.8245	DGK	21.5	B
0.8252	DGK	21.75	B
0.8264	DGK	22	B
0.8289	DGK	22.25	B
0.8282	DGK	22.5	B
0.828	DGK	22.75	B
0.8305	DGK	23	B
0.832	DGK	23.25	B
0.8348	DGK	23.5	B
0.8363	DGK	23.75	B
0.8392	DGK	24	B
0.1051	DGK	0	C
0.1006	DGK	0.25	C
0.0979	DGK	0.5	C
0.0938	DGK	0.75	C
0.0894	DGK	1	C
0.0861	DGK	1.25	C
0.0874	DGK	1.5	C
0.0952	DGK	1.75	C
0.1128	DGK	2	C
0.1419	DGK	2.25	C
0.1888	DGK	2.5	C
0.2514	DGK	2.75	C
0.335	DGK	3	C
0.4127	DGK	3.25	C
0.4595	DGK	3.5	C
0.5256	DGK	3.75	C
0.5923	DGK	4	C
0.6912	DGK	4.25	C
0.7223	DGK	4.5	C
0.7387	DGK	4.75	C
0.7625	DGK	5	C
0.7722	DGK	5.25	C
0.7844	DGK	5.5	C
0.7845	DGK	5.75	C
0.7924	DGK	6	C
0.7978	DGK	6.25	C
0.8111	DGK	6.5	C
0.8152	DGK	6.75	C
0.8212	DGK	7	C
0.8246	DGK	7.25	C
0.8269	DGK	7.5	C
0.8277	DGK	7.75	C
0.8315	DGK	8	C
0.8335	DGK	8.25	C
0.8375	DGK	8.5	C
0.8385	DGK	8.75	C
0.8402	DGK	9	C
0.8419	DGK	9.25	C
0.8402	DGK	9.5	C
0.8383	DGK	9.75	C
0.8471	DGK	10	C
0.8625	DGK	10.25	C
0.8507	DGK	10.5	C
0.8184	DGK	10.75	C
0.8134	DGK	11	C
0.8134	DGK	11.25	C
0.8108	DGK	11.5	C
0.811	DGK	11.75	C
0.8082	DGK	12	C
0.8073	DGK	12.25	C
0.8068	DGK	12.5	C
0.8082	DGK	12.75	C
0.8074	DGK	13	C
0.8087	DGK	13.25	C
0.8093	DGK	13.5	C
0.8088	DGK	13.75	C
0.8102	DGK	14	C
0.8115	DGK	14.25	C
0.8119	DGK	14.5	C
0.8131	DGK	14.75	C
0.8142	DGK	15	C
0.8165	DGK	15.25	C
0.8182	DGK	15.5	C
0.8195	DGK	15.75	C
0.821	DGK	16	C
0.8219	DGK	16.25	C
0.8223	DGK	16.5	C
0.8235	DGK	16.75	C
0.824	DGK	17	C
0.8235	DGK	17.25	C
0.8243	DGK	17.5	C
0.8232	DGK	17.75	C
0.8236	DGK	18	C
0.8232	DGK	18.25	C
0.8253	DGK	18.5	C
0.8291	DGK	18.75	C
0.8389	DGK	19	C
0.8456	DGK	19.25	C
0.8535	DGK	19.5	C
0.8627	DGK	19.75	C
0.871	DGK	20	C
0.8764	DGK	20.25	C
0.8816	DGK	20.5	C
0.8848	DGK	20.75	C
0.8875	DGK	21	C
0.888	DGK	21.25	C
0.8881	DGK	21.5	C
0.8874	DGK	21.75	C
0.8869	DGK	22	C
0.8857	DGK	22.25	C
0.8799	DGK	22.5	C
0.8763	DGK	22.75	C
0.8743	DGK	23	C
0.8727	DGK	23.25	C
0.8698	DGK	23.5	C
0.868	DGK	23.75	C
0.8658	DGK	24	C
0.1061	DGT	0	A
0.1046	DGT	0.25	A
0.1051	DGT	0.5	A
0.1055	DGT	0.75	A
0.1066	DGT	1	A
0.1093	DGT	1.25	A
0.1202	DGT	1.5	A
0.132	DGT	1.75	A
0.1459	DGT	2	A
0.174	DGT	2.25	A
0.2183	DGT	2.5	A
0.2807	DGT	2.75	A
0.3731	DGT	3	A
0.4546	DGT	3.25	A
0.5389	DGT	3.5	A
0.6204	DGT	3.75	A
0.6939	DGT	4	A
0.772	DGT	4.25	A
0.8302	DGT	4.5	A
0.8735	DGT	4.75	A
0.8943	DGT	5	A
0.9089	DGT	5.25	A
0.9242	DGT	5.5	A
0.9318	DGT	5.75	A
0.9377	DGT	6	A
0.9444	DGT	6.25	A
0.9484	DGT	6.5	A
0.9498	DGT	6.75	A
0.9495	DGT	7	A
0.9489	DGT	7.25	A
0.9449	DGT	7.5	A
0.9424	DGT	7.75	A
0.9401	DGT	8	A
0.9393	DGT	8.25	A
0.9376	DGT	8.5	A
0.9384	DGT	8.75	A
0.9373	DGT	9	A
0.9376	DGT	9.25	A
0.9377	DGT	9.5	A
0.9367	DGT	9.75	A
0.9371	DGT	10	A
0.9382	DGT	10.25	A
0.9386	DGT	10.5	A
0.9386	DGT	10.75	A
0.9392	DGT	11	A
0.9389	DGT	11.25	A
0.9403	DGT	11.5	A
0.942	DGT	11.75	A
0.9429	DGT	12	A
0.9446	DGT	12.25	A
0.9465	DGT	12.5	A
0.9482	DGT	12.75	A
0.9505	DGT	13	A
0.9532	DGT	13.25	A
0.9549	DGT	13.5	A
0.9575	DGT	13.75	A
0.9598	DGT	14	A
0.9622	DGT	14.25	A
0.9655	DGT	14.5	A
0.9678	DGT	14.75	A
0.9697	DGT	15	A
0.971	DGT	15.25	A
0.9741	DGT	15.5	A
0.9753	DGT	15.75	A
0.979	DGT	16	A
0.9811	DGT	16.25	A
0.9838	DGT	16.5	A
0.9858	DGT	16.75	A
0.9878	DGT	17	A
0.9908	DGT	17.25	A
0.9925	DGT	17.5	A
0.9965	DGT	17.75	A
0.998	DGT	18	A
1.0024	DGT	18.25	A
1.0032	DGT	18.5	A
1.0071	DGT	18.75	A
1.0097	DGT	19	A
1.0135	DGT	19.25	A
1.0163	DGT	19.5	A
1.0174	DGT	19.75	A
1.0204	DGT	20	A
1.0224	DGT	20.25	A
1.0248	DGT	20.5	A
1.0255	DGT	20.75	A
1.0278	DGT	21	A
1.029	DGT	21.25	A
1.03	DGT	21.5	A
1.0294	DGT	21.75	A
1.0319	DGT	22	A
1.0328	DGT	22.25	A
1.032	DGT	22.5	A
1.0323	DGT	22.75	A
1.0318	DGT	23	A
1.031	DGT	23.25	A
1.0299	DGT	23.5	A
1.0301	DGT	23.75	A
1.0305	DGT	24	A
0.1086	DGT	0	B
0.1068	DGT	0.25	B
0.1074	DGT	0.5	B
0.1078	DGT	0.75	B
0.1095	DGT	1	B
0.1121	DGT	1.25	B
0.124	DGT	1.5	B
0.1394	DGT	1.75	B
0.1603	DGT	2	B
0.1892	DGT	2.25	B
0.2378	DGT	2.5	B
0.3035	DGT	2.75	B
0.3936	DGT	3	B
0.4786	DGT	3.25	B
0.5572	DGT	3.5	B
0.6264	DGT	3.75	B
0.6968	DGT	4	B
0.7662	DGT	4.25	B
0.8211	DGT	4.5	B
0.8548	DGT	4.75	B
0.8705	DGT	5	B
0.8832	DGT	5.25	B
0.8986	DGT	5.5	B
0.9086	DGT	5.75	B
0.914	DGT	6	B
0.9203	DGT	6.25	B
0.9238	DGT	6.5	B
0.9271	DGT	6.75	B
0.9276	DGT	7	B
0.9259	DGT	7.25	B
0.9241	DGT	7.5	B
0.9232	DGT	7.75	B
0.9228	DGT	8	B
0.9223	DGT	8.25	B
0.9209	DGT	8.5	B
0.9215	DGT	8.75	B
0.9203	DGT	9	B
0.9204	DGT	9.25	B
0.9204	DGT	9.5	B
0.9193	DGT	9.75	B
0.92	DGT	10	B
0.9208	DGT	10.25	B
0.9207	DGT	10.5	B
0.9221	DGT	10.75	B
0.9212	DGT	11	B
0.9198	DGT	11.25	B
0.9221	DGT	11.5	B
0.9228	DGT	11.75	B
0.9239	DGT	12	B
0.9257	DGT	12.25	B
0.9278	DGT	12.5	B
0.9296	DGT	12.75	B
0.9313	DGT	13	B
0.9341	DGT	13.25	B
0.9359	DGT	13.5	B
0.9373	DGT	13.75	B
0.9388	DGT	14	B
0.9402	DGT	14.25	B
0.9428	DGT	14.5	B
0.945	DGT	14.75	B
0.9464	DGT	15	B
0.9469	DGT	15.25	B
0.9502	DGT	15.5	B
0.9526	DGT	15.75	B
0.9557	DGT	16	B
0.9582	DGT	16.25	B
0.9606	DGT	16.5	B
0.9627	DGT	16.75	B
0.9657	DGT	17	B
0.9685	DGT	17.25	B
0.9716	DGT	17.5	B
0.9742	DGT	17.75	B
0.978	DGT	18	B
0.9812	DGT	18.25	B
0.9818	DGT	18.5	B
0.9853	DGT	18.75	B
0.9894	DGT	19	B
0.9924	DGT	19.25	B
0.9951	DGT	19.5	B
0.997	DGT	19.75	B
0.9994	DGT	20	B
1.0018	DGT	20.25	B
1.0044	DGT	20.5	B
1.0058	DGT	20.75	B
1.0098	DGT	21	B
1.0114	DGT	21.25	B
1.0122	DGT	21.5	B
1.0139	DGT	21.75	B
1.0151	DGT	22	B
1.0153	DGT	22.25	B
1.0157	DGT	22.5	B
1.0159	DGT	22.75	B
1.0154	DGT	23	B
1.0143	DGT	23.25	B
1.0148	DGT	23.5	B
1.0135	DGT	23.75	B
1.0135	DGT	24	B
0.1077	DGT	0	C
0.1067	DGT	0.25	C
0.1076	DGT	0.5	C
0.1085	DGT	0.75	C
0.1106	DGT	1	C
0.1152	DGT	1.25	C
0.1244	DGT	1.5	C
0.1338	DGT	1.75	C
0.1514	DGT	2	C
0.1811	DGT	2.25	C
0.2256	DGT	2.5	C
0.2902	DGT	2.75	C
0.3741	DGT	3	C
0.452	DGT	3.25	C
0.5302	DGT	3.5	C
0.6075	DGT	3.75	C
0.6654	DGT	4	C
0.7292	DGT	4.25	C
0.807	DGT	4.5	C
0.8516	DGT	4.75	C
0.878	DGT	5	C
0.8966	DGT	5.25	C
0.9134	DGT	5.5	C
0.9252	DGT	5.75	C
0.9318	DGT	6	C
0.9389	DGT	6.25	C
0.9426	DGT	6.5	C
0.9477	DGT	6.75	C
0.9484	DGT	7	C
0.9473	DGT	7.25	C
0.9468	DGT	7.5	C
0.9444	DGT	7.75	C
0.943	DGT	8	C
0.9418	DGT	8.25	C
0.9401	DGT	8.5	C
0.9402	DGT	8.75	C
0.9392	DGT	9	C
0.939	DGT	9.25	C
0.9388	DGT	9.5	C
0.9375	DGT	9.75	C
0.9382	DGT	10	C
0.9386	DGT	10.25	C
0.9393	DGT	10.5	C
0.9397	DGT	10.75	C
0.9383	DGT	11	C
0.9369	DGT	11.25	C
0.9377	DGT	11.5	C
0.9381	DGT	11.75	C
0.9392	DGT	12	C
0.9404	DGT	12.25	C
0.9406	DGT	12.5	C
0.9416	DGT	12.75	C
0.9416	DGT	13	C
0.9444	DGT	13.25	C
0.9454	DGT	13.5	C
0.9461	DGT	13.75	C
0.9455	DGT	14	C
0.9453	DGT	14.25	C
0.9455	DGT	14.5	C
0.9469	DGT	14.75	C
0.9468	DGT	15	C
0.9458	DGT	15.25	C
0.9466	DGT	15.5	C
0.9484	DGT	15.75	C
0.9511	DGT	16	C
0.9545	DGT	16.25	C
0.958	DGT	16.5	C
0.9605	DGT	16.75	C
0.9633	DGT	17	C
0.9656	DGT	17.25	C
0.9693	DGT	17.5	C
0.9722	DGT	17.75	C
0.9744	DGT	18	C
0.9767	DGT	18.25	C
0.9784	DGT	18.5	C
0.9822	DGT	18.75	C
0.9852	DGT	19	C
0.988	DGT	19.25	C
0.9921	DGT	19.5	C
0.9945	DGT	19.75	C
0.9983	DGT	20	C
1.0004	DGT	20.25	C
1.0028	DGT	20.5	C
1.006	DGT	20.75	C
1.0098	DGT	21	C
1.0125	DGT	21.25	C
1.0145	DGT	21.5	C
1.0169	DGT	21.75	C
1.0205	DGT	22	C
1.0232	DGT	22.25	C
1.0252	DGT	22.5	C
1.0255	DGT	22.75	C
1.0275	DGT	23	C
1.0277	DGT	23.25	C
1.0281	DGT	23.5	C
1.0282	DGT	23.75	C
1.0286	DGT	24	C

## Sheet: Y. enterocolitica 
OD	treatment	Time_in_hours	replica
0.0971	control	0	A
0.0954	control	0.25	A
0.0956	control	0.5	A
0.0958	control	0.75	A
0.0974	control	1	A
0.0981	control	1.25	A
0.1002	control	1.5	A
0.1033	control	1.75	A
0.1071	control	2	A
0.1121	control	2.25	A
0.1199	control	2.5	A
0.1284	control	2.75	A
0.1378	control	3	A
0.1508	control	3.25	A
0.1684	control	3.5	A
0.1917	control	3.75	A
0.2105	control	4	A
0.2354	control	4.25	A
0.2552	control	4.5	A
0.2943	control	4.75	A
0.3154	control	5	A
0.3406	control	5.25	A
0.363	control	5.5	A
0.3834	control	5.75	A
0.41	control	6	A
0.408	control	6.25	A
0.4129	control	6.5	A
0.4344	control	6.75	A
0.4347	control	7	A
0.4285	control	7.25	A
0.4233	control	7.5	A
0.4329	control	7.75	A
0.4386	control	8	A
0.4362	control	8.25	A
0.4352	control	8.5	A
0.4367	control	8.75	A
0.4369	control	9	A
0.4332	control	9.25	A
0.4303	control	9.5	A
0.4277	control	9.75	A
0.4322	control	10	A
0.4263	control	10.25	A
0.4237	control	10.5	A
0.4188	control	10.75	A
0.4183	control	11	A
0.4155	control	11.25	A
0.4139	control	11.5	A
0.4094	control	11.75	A
0.4095	control	12	A
0.4087	control	12.25	A
0.4054	control	12.5	A
0.4015	control	12.75	A
0.4006	control	13	A
0.3991	control	13.25	A
0.3988	control	13.5	A
0.3977	control	13.75	A
0.3951	control	14	A
0.3935	control	14.25	A
0.3912	control	14.5	A
0.3904	control	14.75	A
0.3892	control	15	A
0.3878	control	15.25	A
0.387	control	15.5	A
0.3864	control	15.75	A
0.3852	control	16	A
0.3844	control	16.25	A
0.3832	control	16.5	A
0.3825	control	16.75	A
0.3813	control	17	A
0.3803	control	17.25	A
0.379	control	17.5	A
0.3779	control	17.75	A
0.3769	control	18	A
0.376	control	18.25	A
0.3747	control	18.5	A
0.3745	control	18.75	A
0.3733	control	19	A
0.3725	control	19.25	A
0.3717	control	19.5	A
0.3714	control	19.75	A
0.3716	control	20	A
0.3718	control	20.25	A
0.3718	control	20.5	A
0.3724	control	20.75	A
0.3726	control	21	A
0.3734	control	21.25	A
0.3742	control	21.5	A
0.3746	control	21.75	A
0.3751	control	22	A
0.3757	control	22.25	A
0.3763	control	22.5	A
0.3764	control	22.75	A
0.3764	control	23	A
0.3763	control	23.25	A
0.376	control	23.5	A
0.3762	control	23.75	A
0.3765	control	24	A
0.0986	control	0	B
0.0968	control	0.25	B
0.0969	control	0.5	B
0.0971	control	0.75	B
0.0986	control	1	B
0.0991	control	1.25	B
0.1013	control	1.5	B
0.1039	control	1.75	B
0.1075	control	2	B
0.112	control	2.25	B
0.1189	control	2.5	B
0.1265	control	2.75	B
0.139	control	3	B
0.1556	control	3.25	B
0.1793	control	3.5	B
0.1975	control	3.75	B
0.2227	control	4	B
0.2417	control	4.25	B
0.2657	control	4.5	B
0.3058	control	4.75	B
0.3175	control	5	B
0.3585	control	5.25	B
0.3684	control	5.5	B
0.3925	control	5.75	B
0.404	control	6	B
0.4254	control	6.25	B
0.4223	control	6.5	B
0.426	control	6.75	B
0.4317	control	7	B
0.4405	control	7.25	B
0.4412	control	7.5	B
0.4397	control	7.75	B
0.4435	control	8	B
0.4405	control	8.25	B
0.4391	control	8.5	B
0.438	control	8.75	B
0.4398	control	9	B
0.4374	control	9.25	B
0.435	control	9.5	B
0.431	control	9.75	B
0.4333	control	10	B
0.4317	control	10.25	B
0.4323	control	10.5	B
0.4265	control	10.75	B
0.4233	control	11	B
0.4243	control	11.25	B
0.4248	control	11.5	B
0.4219	control	11.75	B
0.4201	control	12	B
0.4194	control	12.25	B
0.418	control	12.5	B
0.417	control	12.75	B
0.4156	control	13	B
0.414	control	13.25	B
0.4129	control	13.5	B
0.4121	control	13.75	B
0.4104	control	14	B
0.4089	control	14.25	B
0.4078	control	14.5	B
0.4062	control	14.75	B
0.4044	control	15	B
0.4029	control	15.25	B
0.4021	control	15.5	B
0.4016	control	15.75	B
0.3999	control	16	B
0.3995	control	16.25	B
0.3986	control	16.5	B
0.3976	control	16.75	B
0.3967	control	17	B
0.3957	control	17.25	B
0.3946	control	17.5	B
0.3938	control	17.75	B
0.3933	control	18	B
0.3926	control	18.25	B
0.3919	control	18.5	B
0.3913	control	18.75	B
0.3905	control	19	B
0.3904	control	19.25	B
0.3899	control	19.5	B
0.3898	control	19.75	B
0.3899	control	20	B
0.3896	control	20.25	B
0.3891	control	20.5	B
0.3896	control	20.75	B
0.3897	control	21	B
0.3899	control	21.25	B
0.39	control	21.5	B
0.3902	control	21.75	B
0.3906	control	22	B
0.3906	control	22.25	B
0.3913	control	22.5	B
0.3913	control	22.75	B
0.3916	control	23	B
0.3919	control	23.25	B
0.3919	control	23.5	B
0.3927	control	23.75	B
0.3928	control	24	B
0.0989	control	0	C
0.0983	control	0.25	C
0.0978	control	0.5	C
0.0981	control	0.75	C
0.0997	control	1	C
0.1006	control	1.25	C
0.1025	control	1.5	C
0.1054	control	1.75	C
0.1092	control	2	C
0.1136	control	2.25	C
0.1209	control	2.5	C
0.1297	control	2.75	C
0.1412	control	3	C
0.1578	control	3.25	C
0.1617	control	3.5	C
0.1883	control	3.75	C
0.207	control	4	C
0.2211	control	4.25	C
0.2563	control	4.5	C
0.2813	control	4.75	C
0.303	control	5	C
0.3358	control	5.25	C
0.3521	control	5.5	C
0.3773	control	5.75	C
0.3989	control	6	C
0.4032	control	6.25	C
0.4153	control	6.5	C
0.4181	control	6.75	C
0.4253	control	7	C
0.4258	control	7.25	C
0.4275	control	7.5	C
0.4283	control	7.75	C
0.4268	control	8	C
0.427	control	8.25	C
0.4197	control	8.5	C
0.4247	control	8.75	C
0.4291	control	9	C
0.4268	control	9.25	C
0.4214	control	9.5	C
0.4153	control	9.75	C
0.4156	control	10	C
0.4187	control	10.25	C
0.416	control	10.5	C
0.4114	control	10.75	C
0.4062	control	11	C
0.4061	control	11.25	C
0.4052	control	11.5	C
0.4025	control	11.75	C
0.4005	control	12	C
0.3992	control	12.25	C
0.3983	control	12.5	C
0.397	control	12.75	C
0.3959	control	13	C
0.3942	control	13.25	C
0.3929	control	13.5	C
0.3921	control	13.75	C
0.3907	control	14	C
0.3895	control	14.25	C
0.3883	control	14.5	C
0.3862	control	14.75	C
0.3848	control	15	C
0.3832	control	15.25	C
0.3822	control	15.5	C
0.3816	control	15.75	C
0.3802	control	16	C
0.379	control	16.25	C
0.3777	control	16.5	C
0.376	control	16.75	C
0.375	control	17	C
0.3739	control	17.25	C
0.3733	control	17.5	C
0.3725	control	17.75	C
0.3711	control	18	C
0.3708	control	18.25	C
0.37	control	18.5	C
0.3693	control	18.75	C
0.3684	control	19	C
0.3682	control	19.25	C
0.3675	control	19.5	C
0.3674	control	19.75	C
0.3675	control	20	C
0.3672	control	20.25	C
0.3674	control	20.5	C
0.3675	control	20.75	C
0.3673	control	21	C
0.3678	control	21.25	C
0.3678	control	21.5	C
0.3676	control	21.75	C
0.3678	control	22	C
0.368	control	22.25	C
0.368	control	22.5	C
0.3677	control	22.75	C
0.368	control	23	C
0.3678	control	23.25	C
0.368	control	23.5	C
0.3681	control	23.75	C
0.3681	control	24	C
0.0896	DBK	0	A
0.0821	DBK	0.25	A
0.0731	DBK	0.5	A
0.0692	DBK	0.75	A
0.0678	DBK	1	A
0.0668	DBK	1.25	A
0.0668	DBK	1.5	A
0.0659	DBK	1.75	A
0.0645	DBK	2	A
0.0651	DBK	2.25	A
0.0646	DBK	2.5	A
0.065	DBK	2.75	A
0.066	DBK	3	A
0.0672	DBK	3.25	A
0.0708	DBK	3.5	A
0.075	DBK	3.75	A
0.0815	DBK	4	A
0.0835	DBK	4.25	A
0.0866	DBK	4.5	A
0.0902	DBK	4.75	A
0.0932	DBK	5	A
0.097	DBK	5.25	A
0.0994	DBK	5.5	A
0.1117	DBK	5.75	A
0.1208	DBK	6	A
0.1312	DBK	6.25	A
0.1394	DBK	6.5	A
0.1516	DBK	6.75	A
0.1642	DBK	7	A
0.1734	DBK	7.25	A
0.1858	DBK	7.5	A
0.1939	DBK	7.75	A
0.2055	DBK	8	A
0.2156	DBK	8.25	A
0.2224	DBK	8.5	A
0.2313	DBK	8.75	A
0.2402	DBK	9	A
0.2518	DBK	9.25	A
0.261	DBK	9.5	A
0.2677	DBK	9.75	A
0.2754	DBK	10	A
0.2839	DBK	10.25	A
0.2876	DBK	10.5	A
0.2913	DBK	10.75	A
0.2936	DBK	11	A
0.2953	DBK	11.25	A
0.2956	DBK	11.5	A
0.2968	DBK	11.75	A
0.2986	DBK	12	A
0.2989	DBK	12.25	A
0.2994	DBK	12.5	A
0.2995	DBK	12.75	A
0.2987	DBK	13	A
0.2982	DBK	13.25	A
0.2981	DBK	13.5	A
0.2992	DBK	13.75	A
0.2993	DBK	14	A
0.299	DBK	14.25	A
0.2985	DBK	14.5	A
0.2976	DBK	14.75	A
0.298	DBK	15	A
0.2978	DBK	15.25	A
0.2983	DBK	15.5	A
0.2984	DBK	15.75	A
0.2983	DBK	16	A
0.2989	DBK	16.25	A
0.2992	DBK	16.5	A
0.2995	DBK	16.75	A
0.2998	DBK	17	A
0.2998	DBK	17.25	A
0.3008	DBK	17.5	A
0.3017	DBK	17.75	A
0.3011	DBK	18	A
0.3012	DBK	18.25	A
0.3023	DBK	18.5	A
0.3029	DBK	18.75	A
0.3036	DBK	19	A
0.3044	DBK	19.25	A
0.3046	DBK	19.5	A
0.3054	DBK	19.75	A
0.3057	DBK	20	A
0.3068	DBK	20.25	A
0.3079	DBK	20.5	A
0.3081	DBK	20.75	A
0.3091	DBK	21	A
0.3099	DBK	21.25	A
0.3112	DBK	21.5	A
0.3125	DBK	21.75	A
0.3141	DBK	22	A
0.3158	DBK	22.25	A
0.3171	DBK	22.5	A
0.319	DBK	22.75	A
0.3213	DBK	23	A
0.3234	DBK	23.25	A
0.3254	DBK	23.5	A
0.3269	DBK	23.75	A
0.3293	DBK	24	A
0.0904	DBK	0	B
0.0838	DBK	0.25	B
0.0755	DBK	0.5	B
0.072	DBK	0.75	B
0.0712	DBK	1	B
0.0698	DBK	1.25	B
0.0692	DBK	1.5	B
0.068	DBK	1.75	B
0.0666	DBK	2	B
0.0671	DBK	2.25	B
0.0671	DBK	2.5	B
0.0675	DBK	2.75	B
0.0685	DBK	3	B
0.0702	DBK	3.25	B
0.0741	DBK	3.5	B
0.0793	DBK	3.75	B
0.085	DBK	4	B
0.0929	DBK	4.25	B
0.0998	DBK	4.5	B
0.1011	DBK	4.75	B
0.1056	DBK	5	B
0.1101	DBK	5.25	B
0.1152	DBK	5.5	B
0.1247	DBK	5.75	B
0.1343	DBK	6	B
0.1458	DBK	6.25	B
0.1578	DBK	6.5	B
0.1682	DBK	6.75	B
0.1794	DBK	7	B
0.1889	DBK	7.25	B
0.2014	DBK	7.5	B
0.2097	DBK	7.75	B
0.2183	DBK	8	B
0.2267	DBK	8.25	B
0.2362	DBK	8.5	B
0.2443	DBK	8.75	B
0.2545	DBK	9	B
0.2655	DBK	9.25	B
0.2742	DBK	9.5	B
0.2813	DBK	9.75	B
0.2878	DBK	10	B
0.2949	DBK	10.25	B
0.3001	DBK	10.5	B
0.3018	DBK	10.75	B
0.3044	DBK	11	B
0.3057	DBK	11.25	B
0.3079	DBK	11.5	B
0.3092	DBK	11.75	B
0.3098	DBK	12	B
0.3113	DBK	12.25	B
0.3111	DBK	12.5	B
0.3107	DBK	12.75	B
0.3099	DBK	13	B
0.3108	DBK	13.25	B
0.3103	DBK	13.5	B
0.3107	DBK	13.75	B
0.3098	DBK	14	B
0.3093	DBK	14.25	B
0.3087	DBK	14.5	B
0.3093	DBK	14.75	B
0.3087	DBK	15	B
0.3091	DBK	15.25	B
0.3095	DBK	15.5	B
0.3093	DBK	15.75	B
0.3094	DBK	16	B
0.3095	DBK	16.25	B
0.3104	DBK	16.5	B
0.3113	DBK	16.75	B
0.3111	DBK	17	B
0.3117	DBK	17.25	B
0.3118	DBK	17.5	B
0.3122	DBK	17.75	B
0.3127	DBK	18	B
0.3132	DBK	18.25	B
0.313	DBK	18.5	B
0.3137	DBK	18.75	B
0.3142	DBK	19	B
0.3149	DBK	19.25	B
0.3157	DBK	19.5	B
0.3163	DBK	19.75	B
0.317	DBK	20	B
0.318	DBK	20.25	B
0.3185	DBK	20.5	B
0.3191	DBK	20.75	B
0.3199	DBK	21	B
0.3208	DBK	21.25	B
0.3221	DBK	21.5	B
0.3234	DBK	21.75	B
0.325	DBK	22	B
0.3267	DBK	22.25	B
0.3282	DBK	22.5	B
0.3303	DBK	22.75	B
0.3322	DBK	23	B
0.3344	DBK	23.25	B
0.336	DBK	23.5	B
0.3384	DBK	23.75	B
0.3411	DBK	24	B
0.0898	DBK	0	C
0.0835	DBK	0.25	C
0.0751	DBK	0.5	C
0.0716	DBK	0.75	C
0.0705	DBK	1	C
0.0693	DBK	1.25	C
0.0684	DBK	1.5	C
0.067	DBK	1.75	C
0.0654	DBK	2	C
0.0657	DBK	2.25	C
0.0655	DBK	2.5	C
0.066	DBK	2.75	C
0.0671	DBK	3	C
0.0686	DBK	3.25	C
0.0711	DBK	3.5	C
0.0754	DBK	3.75	C
0.0818	DBK	4	C
0.0881	DBK	4.25	C
0.0892	DBK	4.5	C
0.0962	DBK	4.75	C
0.0984	DBK	5	C
0.1029	DBK	5.25	C
0.107	DBK	5.5	C
0.1148	DBK	5.75	C
0.1273	DBK	6	C
0.1368	DBK	6.25	C
0.1448	DBK	6.5	C
0.1574	DBK	6.75	C
0.1672	DBK	7	C
0.1783	DBK	7.25	C
0.1877	DBK	7.5	C
0.2001	DBK	7.75	C
0.2079	DBK	8	C
0.2184	DBK	8.25	C
0.2268	DBK	8.5	C
0.2349	DBK	8.75	C
0.2454	DBK	9	C
0.2552	DBK	9.25	C
0.2652	DBK	9.5	C
0.2746	DBK	9.75	C
0.2821	DBK	10	C
0.2876	DBK	10.25	C
0.2943	DBK	10.5	C
0.298	DBK	10.75	C
0.2999	DBK	11	C
0.3027	DBK	11.25	C
0.3058	DBK	11.5	C
0.3058	DBK	11.75	C
0.3066	DBK	12	C
0.3078	DBK	12.25	C
0.3082	DBK	12.5	C
0.3085	DBK	12.75	C
0.3072	DBK	13	C
0.3081	DBK	13.25	C
0.3075	DBK	13.5	C
0.308	DBK	13.75	C
0.308	DBK	14	C
0.3069	DBK	14.25	C
0.3064	DBK	14.5	C
0.3062	DBK	14.75	C
0.3056	DBK	15	C
0.3066	DBK	15.25	C
0.3067	DBK	15.5	C
0.3067	DBK	15.75	C
0.3073	DBK	16	C
0.3077	DBK	16.25	C
0.3072	DBK	16.5	C
0.3085	DBK	16.75	C
0.3079	DBK	17	C
0.309	DBK	17.25	C
0.3082	DBK	17.5	C
0.3088	DBK	17.75	C
0.3101	DBK	18	C
0.3098	DBK	18.25	C
0.3103	DBK	18.5	C
0.3109	DBK	18.75	C
0.3116	DBK	19	C
0.3121	DBK	19.25	C
0.3129	DBK	19.5	C
0.3134	DBK	19.75	C
0.3134	DBK	20	C
0.3148	DBK	20.25	C
0.3153	DBK	20.5	C
0.3156	DBK	20.75	C
0.3165	DBK	21	C
0.317	DBK	21.25	C
0.3182	DBK	21.5	C
0.3188	DBK	21.75	C
0.3207	DBK	22	C
0.3221	DBK	22.25	C
0.323	DBK	22.5	C
0.325	DBK	22.75	C
0.3268	DBK	23	C
0.329	DBK	23.25	C
0.3308	DBK	23.5	C
0.3329	DBK	23.75	C
0.3354	DBK	24	C
0.0979	DBT	0	A
0.0972	DBT	0.25	A
0.0951	DBT	0.5	A
0.0926	DBT	0.75	A
0.088	DBT	1	A
0.0815	DBT	1.25	A
0.0757	DBT	1.5	A
0.0726	DBT	1.75	A
0.0709	DBT	2	A
0.0719	DBT	2.25	A
0.0736	DBT	2.5	A
0.0763	DBT	2.75	A
0.0789	DBT	3	A
0.0819	DBT	3.25	A
0.0855	DBT	3.5	A
0.0892	DBT	3.75	A
0.0929	DBT	4	A
0.0959	DBT	4.25	A
0.1016	DBT	4.5	A
0.1057	DBT	4.75	A
0.1054	DBT	5	A
0.1124	DBT	5.25	A
0.1163	DBT	5.5	A
0.1246	DBT	5.75	A
0.1319	DBT	6	A
0.1442	DBT	6.25	A
0.1536	DBT	6.5	A
0.1664	DBT	6.75	A
0.1784	DBT	7	A
0.1905	DBT	7.25	A
0.2055	DBT	7.5	A
0.2181	DBT	7.75	A
0.2314	DBT	8	A
0.2393	DBT	8.25	A
0.2577	DBT	8.5	A
0.2709	DBT	8.75	A
0.2842	DBT	9	A
0.2882	DBT	9.25	A
0.296	DBT	9.5	A
0.3026	DBT	9.75	A
0.3222	DBT	10	A
0.3333	DBT	10.25	A
0.344	DBT	10.5	A
0.3508	DBT	10.75	A
0.3606	DBT	11	A
0.3692	DBT	11.25	A
0.3735	DBT	11.5	A
0.3763	DBT	11.75	A
0.3828	DBT	12	A
0.3863	DBT	12.25	A
0.3902	DBT	12.5	A
0.3938	DBT	12.75	A
0.3937	DBT	13	A
0.3968	DBT	13.25	A
0.3964	DBT	13.5	A
0.3984	DBT	13.75	A
0.4002	DBT	14	A
0.4005	DBT	14.25	A
0.4021	DBT	14.5	A
0.4028	DBT	14.75	A
0.4045	DBT	15	A
0.4053	DBT	15.25	A
0.4067	DBT	15.5	A
0.4091	DBT	15.75	A
0.4111	DBT	16	A
0.4143	DBT	16.25	A
0.4167	DBT	16.5	A
0.4212	DBT	16.75	A
0.428	DBT	17	A
0.4353	DBT	17.25	A
0.4443	DBT	17.5	A
0.4538	DBT	17.75	A
0.4591	DBT	18	A
0.4621	DBT	18.25	A
0.462	DBT	18.5	A
0.4618	DBT	18.75	A
0.4609	DBT	19	A
0.4591	DBT	19.25	A
0.4578	DBT	19.5	A
0.4571	DBT	19.75	A
0.4572	DBT	20	A
0.458	DBT	20.25	A
0.4581	DBT	20.5	A
0.4586	DBT	20.75	A
0.4602	DBT	21	A
0.4602	DBT	21.25	A
0.4629	DBT	21.5	A
0.4651	DBT	21.75	A
0.4667	DBT	22	A
0.4685	DBT	22.25	A
0.4696	DBT	22.5	A
0.4709	DBT	22.75	A
0.4722	DBT	23	A
0.4738	DBT	23.25	A
0.4746	DBT	23.5	A
0.4766	DBT	23.75	A
0.4779	DBT	24	A
0.1007	DBT	0	B
0.0999	DBT	0.25	B
0.0978	DBT	0.5	B
0.0952	DBT	0.75	B
0.0901	DBT	1	B
0.0833	DBT	1.25	B
0.0765	DBT	1.5	B
0.0729	DBT	1.75	B
0.0707	DBT	2	B
0.0714	DBT	2.25	B
0.0723	DBT	2.5	B
0.0742	DBT	2.75	B
0.0763	DBT	3	B
0.0789	DBT	3.25	B
0.0818	DBT	3.5	B
0.0855	DBT	3.75	B
0.0886	DBT	4	B
0.0869	DBT	4.25	B
0.0942	DBT	4.5	B
0.1011	DBT	4.75	B
0.1068	DBT	5	B
0.1129	DBT	5.25	B
0.1191	DBT	5.5	B
0.1262	DBT	5.75	B
0.1354	DBT	6	B
0.1443	DBT	6.25	B
0.1541	DBT	6.5	B
0.1674	DBT	6.75	B
0.1796	DBT	7	B
0.1904	DBT	7.25	B
0.2027	DBT	7.5	B
0.2121	DBT	7.75	B
0.2262	DBT	8	B
0.2383	DBT	8.25	B
0.25	DBT	8.5	B
0.2644	DBT	8.75	B
0.2749	DBT	9	B
0.284	DBT	9.25	B
0.2977	DBT	9.5	B
0.3051	DBT	9.75	B
0.3202	DBT	10	B
0.3281	DBT	10.25	B
0.3396	DBT	10.5	B
0.3438	DBT	10.75	B
0.3562	DBT	11	B
0.3615	DBT	11.25	B
0.3697	DBT	11.5	B
0.3754	DBT	11.75	B
0.3808	DBT	12	B
0.3855	DBT	12.25	B
0.3894	DBT	12.5	B
0.3936	DBT	12.75	B
0.3975	DBT	13	B
0.3992	DBT	13.25	B
0.4018	DBT	13.5	B
0.4037	DBT	13.75	B
0.4063	DBT	14	B
0.4079	DBT	14.25	B
0.4114	DBT	14.5	B
0.4115	DBT	14.75	B
0.4136	DBT	15	B
0.4152	DBT	15.25	B
0.417	DBT	15.5	B
0.4184	DBT	15.75	B
0.4211	DBT	16	B
0.4224	DBT	16.25	B
0.4241	DBT	16.5	B
0.4255	DBT	16.75	B
0.4269	DBT	17	B
0.4288	DBT	17.25	B
0.4297	DBT	17.5	B
0.4322	DBT	17.75	B
0.4341	DBT	18	B
0.435	DBT	18.25	B
0.4367	DBT	18.5	B
0.4391	DBT	18.75	B
0.4418	DBT	19	B
0.4434	DBT	19.25	B
0.4458	DBT	19.5	B
0.4472	DBT	19.75	B
0.4491	DBT	20	B
0.45	DBT	20.25	B
0.4511	DBT	20.5	B
0.4504	DBT	20.75	B
0.4504	DBT	21	B
0.4495	DBT	21.25	B
0.4498	DBT	21.5	B
0.4493	DBT	21.75	B
0.4491	DBT	22	B
0.4493	DBT	22.25	B
0.4488	DBT	22.5	B
0.4488	DBT	22.75	B
0.448	DBT	23	B
0.4479	DBT	23.25	B
0.4486	DBT	23.5	B
0.4486	DBT	23.75	B
0.4492	DBT	24	B
0.0992	DBT	0	C
0.0984	DBT	0.25	C
0.0963	DBT	0.5	C
0.0937	DBT	0.75	C
0.089	DBT	1	C
0.0827	DBT	1.25	C
0.0745	DBT	1.5	C
0.0743	DBT	1.75	C
0.0712	DBT	2	C
0.0732	DBT	2.25	C
0.071	DBT	2.5	C
0.0756	DBT	2.75	C
0.0792	DBT	3	C
0.08	DBT	3.25	C
0.0829	DBT	3.5	C
0.0854	DBT	3.75	C
0.0906	DBT	4	C
0.0998	DBT	4.25	C
0.0928	DBT	4.5	C
0.1138	DBT	4.75	C
0.1045	DBT	5	C
0.1139	DBT	5.25	C
0.1176	DBT	5.5	C
0.1258	DBT	5.75	C
0.1341	DBT	6	C
0.1463	DBT	6.25	C
0.1555	DBT	6.5	C
0.1657	DBT	6.75	C
0.1785	DBT	7	C
0.1905	DBT	7.25	C
0.2068	DBT	7.5	C
0.207	DBT	7.75	C
0.2342	DBT	8	C
0.2381	DBT	8.25	C
0.2638	DBT	8.5	C
0.2692	DBT	8.75	C
0.2668	DBT	9	C
0.2884	DBT	9.25	C
0.2958	DBT	9.5	C
0.3036	DBT	9.75	C
0.3235	DBT	10	C
0.3275	DBT	10.25	C
0.34	DBT	10.5	C
0.3486	DBT	10.75	C
0.359	DBT	11	C
0.3669	DBT	11.25	C
0.3668	DBT	11.5	C
0.3739	DBT	11.75	C
0.3744	DBT	12	C
0.3822	DBT	12.25	C
0.3888	DBT	12.5	C
0.3969	DBT	12.75	C
0.3955	DBT	13	C
0.3979	DBT	13.25	C
0.3955	DBT	13.5	C
0.4006	DBT	13.75	C
0.4018	DBT	14	C
0.4006	DBT	14.25	C
0.4076	DBT	14.5	C
0.4079	DBT	14.75	C
0.408	DBT	15	C
0.4089	DBT	15.25	C
0.407	DBT	15.5	C
0.4135	DBT	15.75	C
0.4194	DBT	16	C
0.4129	DBT	16.25	C
0.422	DBT	16.5	C
0.4235	DBT	16.75	C
0.4292	DBT	17	C
0.4277	DBT	17.25	C
0.4314	DBT	17.5	C
0.4249	DBT	17.75	C
0.4406	DBT	18	C
0.4336	DBT	18.25	C
0.4491	DBT	18.5	C
0.4533	DBT	18.75	C
0.4574	DBT	19	C
0.4431	DBT	19.25	C
0.4464	DBT	19.5	C
0.455	DBT	19.75	C
0.4635	DBT	20	C
0.456	DBT	20.25	C
0.4498	DBT	20.5	C
0.4515	DBT	20.75	C
0.466	DBT	21	C
0.4709	DBT	21.25	C
0.4855	DBT	21.5	C
0.4535	DBT	21.75	C
0.4446	DBT	22	C
0.469	DBT	22.25	C
0.4805	DBT	22.5	C
0.485	DBT	22.75	C
0.4438	DBT	23	C
0.4923	DBT	23.25	C
0.4549	DBT	23.5	C
0.4527	DBT	23.75	C
0.4747	DBT	24	C
0.12	DGK	0	A
0.1175	DGK	0.25	A
0.1171	DGK	0.5	A
0.1165	DGK	0.75	A
0.1138	DGK	1	A
0.1093	DGK	1.25	A
0.1063	DGK	1.5	A
0.1046	DGK	1.75	A
0.1034	DGK	2	A
0.1032	DGK	2.25	A
0.1072	DGK	2.5	A
0.1118	DGK	2.75	A
0.1173	DGK	3	A
0.124	DGK	3.25	A
0.1311	DGK	3.5	A
0.14	DGK	3.75	A
0.148	DGK	4	A
0.1569	DGK	4.25	A
0.1641	DGK	4.5	A
0.1724	DGK	4.75	A
0.1815	DGK	5	A
0.1897	DGK	5.25	A
0.1992	DGK	5.5	A
0.2071	DGK	5.75	A
0.2167	DGK	6	A
0.2269	DGK	6.25	A
0.2374	DGK	6.5	A
0.2481	DGK	6.75	A
0.2577	DGK	7	A
0.269	DGK	7.25	A
0.2823	DGK	7.5	A
0.2966	DGK	7.75	A
0.3079	DGK	8	A
0.3216	DGK	8.25	A
0.3302	DGK	8.5	A
0.3457	DGK	8.75	A
0.3575	DGK	9	A
0.371	DGK	9.25	A
0.3856	DGK	9.5	A
0.4053	DGK	9.75	A
0.4165	DGK	10	A
0.3988	DGK	10.25	A
0.3914	DGK	10.5	A
0.3899	DGK	10.75	A
0.3936	DGK	11	A
0.3951	DGK	11.25	A
0.3996	DGK	11.5	A
0.4024	DGK	11.75	A
0.4025	DGK	12	A
0.4012	DGK	12.25	A
0.4018	DGK	12.5	A
0.4024	DGK	12.75	A
0.4046	DGK	13	A
0.4056	DGK	13.25	A
0.4038	DGK	13.5	A
0.4031	DGK	13.75	A
0.4043	DGK	14	A
0.4037	DGK	14.25	A
0.4039	DGK	14.5	A
0.4035	DGK	14.75	A
0.4039	DGK	15	A
0.4038	DGK	15.25	A
0.4059	DGK	15.5	A
0.4073	DGK	15.75	A
0.4092	DGK	16	A
0.4119	DGK	16.25	A
0.4126	DGK	16.5	A
0.4146	DGK	16.75	A
0.4142	DGK	17	A
0.4145	DGK	17.25	A
0.4162	DGK	17.5	A
0.4173	DGK	17.75	A
0.417	DGK	18	A
0.4179	DGK	18.25	A
0.4185	DGK	18.5	A
0.42	DGK	18.75	A
0.4201	DGK	19	A
0.4224	DGK	19.25	A
0.4237	DGK	19.5	A
0.4254	DGK	19.75	A
0.4263	DGK	20	A
0.4278	DGK	20.25	A
0.4297	DGK	20.5	A
0.4315	DGK	20.75	A
0.4339	DGK	21	A
0.4347	DGK	21.25	A
0.4371	DGK	21.5	A
0.4392	DGK	21.75	A
0.4413	DGK	22	A
0.4427	DGK	22.25	A
0.4439	DGK	22.5	A
0.4455	DGK	22.75	A
0.4478	DGK	23	A
0.4502	DGK	23.25	A
0.454	DGK	23.5	A
0.4566	DGK	23.75	A
0.4595	DGK	24	A
0.1174	DGK	0	B
0.1159	DGK	0.25	B
0.115	DGK	0.5	B
0.1141	DGK	0.75	B
0.1114	DGK	1	B
0.1064	DGK	1.25	B
0.1024	DGK	1.5	B
0.1008	DGK	1.75	B
0.0999	DGK	2	B
0.1009	DGK	2.25	B
0.103	DGK	2.5	B
0.1066	DGK	2.75	B
0.1098	DGK	3	B
0.1151	DGK	3.25	B
0.1218	DGK	3.5	B
0.129	DGK	3.75	B
0.1363	DGK	4	B
0.1445	DGK	4.25	B
0.1512	DGK	4.5	B
0.158	DGK	4.75	B
0.1656	DGK	5	B
0.1732	DGK	5.25	B
0.1798	DGK	5.5	B
0.1877	DGK	5.75	B
0.1949	DGK	6	B
0.2055	DGK	6.25	B
0.2165	DGK	6.5	B
0.2276	DGK	6.75	B
0.2381	DGK	7	B
0.2491	DGK	7.25	B
0.2623	DGK	7.5	B
0.276	DGK	7.75	B
0.292	DGK	8	B
0.3067	DGK	8.25	B
0.3209	DGK	8.5	B
0.3342	DGK	8.75	B
0.3484	DGK	9	B
0.3609	DGK	9.25	B
0.3684	DGK	9.5	B
0.3838	DGK	9.75	B
0.4045	DGK	10	B
0.3946	DGK	10.25	B
0.3878	DGK	10.5	B
0.3885	DGK	10.75	B
0.3877	DGK	11	B
0.3861	DGK	11.25	B
0.3895	DGK	11.5	B
0.3979	DGK	11.75	B
0.4	DGK	12	B
0.3984	DGK	12.25	B
0.4007	DGK	12.5	B
0.4035	DGK	12.75	B
0.4044	DGK	13	B
0.4058	DGK	13.25	B
0.4068	DGK	13.5	B
0.4051	DGK	13.75	B
0.4052	DGK	14	B
0.4044	DGK	14.25	B
0.4035	DGK	14.5	B
0.4055	DGK	14.75	B
0.4048	DGK	15	B
0.4058	DGK	15.25	B
0.4073	DGK	15.5	B
0.408	DGK	15.75	B
0.4091	DGK	16	B
0.4092	DGK	16.25	B
0.4089	DGK	16.5	B
0.4111	DGK	16.75	B
0.4117	DGK	17	B
0.411	DGK	17.25	B
0.4115	DGK	17.5	B
0.4118	DGK	17.75	B
0.4133	DGK	18	B
0.4135	DGK	18.25	B
0.4138	DGK	18.5	B
0.4136	DGK	18.75	B
0.4154	DGK	19	B
0.4169	DGK	19.25	B
0.4188	DGK	19.5	B
0.4198	DGK	19.75	B
0.4206	DGK	20	B
0.4224	DGK	20.25	B
0.4241	DGK	20.5	B
0.4261	DGK	20.75	B
0.4279	DGK	21	B
0.4292	DGK	21.25	B
0.4316	DGK	21.5	B
0.4338	DGK	21.75	B
0.4371	DGK	22	B
0.4392	DGK	22.25	B
0.4401	DGK	22.5	B
0.443	DGK	22.75	B
0.4449	DGK	23	B
0.4483	DGK	23.25	B
0.4518	DGK	23.5	B
0.4543	DGK	23.75	B
0.4568	DGK	24	B
0.1171	DGK	0	C
0.1152	DGK	0.25	C
0.1144	DGK	0.5	C
0.1134	DGK	0.75	C
0.1099	DGK	1	C
0.1042	DGK	1.25	C
0.1005	DGK	1.5	C
0.0981	DGK	1.75	C
0.097	DGK	2	C
0.0971	DGK	2.25	C
0.0976	DGK	2.5	C
0.1013	DGK	2.75	C
0.1063	DGK	3	C
0.1122	DGK	3.25	C
0.1195	DGK	3.5	C
0.1273	DGK	3.75	C
0.1348	DGK	4	C
0.1434	DGK	4.25	C
0.1522	DGK	4.5	C
0.16	DGK	4.75	C
0.1686	DGK	5	C
0.1775	DGK	5.25	C
0.1863	DGK	5.5	C
0.1941	DGK	5.75	C
0.205	DGK	6	C
0.2157	DGK	6.25	C
0.227	DGK	6.5	C
0.237	DGK	6.75	C
0.2472	DGK	7	C
0.2584	DGK	7.25	C
0.27	DGK	7.5	C
0.2858	DGK	7.75	C
0.2987	DGK	8	C
0.3117	DGK	8.25	C
0.3233	DGK	8.5	C
0.337	DGK	8.75	C
0.3518	DGK	9	C
0.3658	DGK	9.25	C
0.38	DGK	9.5	C
0.4022	DGK	9.75	C
0.3969	DGK	10	C
0.3994	DGK	10.25	C
0.4037	DGK	10.5	C
0.4118	DGK	10.75	C
0.4179	DGK	11	C
0.4254	DGK	11.25	C
0.4336	DGK	11.5	C
0.4438	DGK	11.75	C
0.4488	DGK	12	C
0.4497	DGK	12.25	C
0.4554	DGK	12.5	C
0.464	DGK	12.75	C
0.469	DGK	13	C
0.4739	DGK	13.25	C
0.477	DGK	13.5	C
0.4786	DGK	13.75	C
0.4813	DGK	14	C
0.4852	DGK	14.25	C
0.4889	DGK	14.5	C
0.4951	DGK	14.75	C
0.5005	DGK	15	C
0.5048	DGK	15.25	C
0.5096	DGK	15.5	C
0.5154	DGK	15.75	C
0.52	DGK	16	C
0.523	DGK	16.25	C
0.5273	DGK	16.5	C
0.5301	DGK	16.75	C
0.5354	DGK	17	C
0.5391	DGK	17.25	C
0.5442	DGK	17.5	C
0.5496	DGK	17.75	C
0.5546	DGK	18	C
0.5606	DGK	18.25	C
0.565	DGK	18.5	C
0.568	DGK	18.75	C
0.573	DGK	19	C
0.5776	DGK	19.25	C
0.5811	DGK	19.5	C
0.5847	DGK	19.75	C
0.5877	DGK	20	C
0.5905	DGK	20.25	C
0.5937	DGK	20.5	C
0.5968	DGK	20.75	C
0.5989	DGK	21	C
0.6	DGK	21.25	C
0.6022	DGK	21.5	C
0.6035	DGK	21.75	C
0.6077	DGK	22	C
0.6121	DGK	22.25	C
0.6139	DGK	22.5	C
0.6173	DGK	22.75	C
0.6196	DGK	23	C
0.6214	DGK	23.25	C
0.6229	DGK	23.5	C
0.6254	DGK	23.75	C
0.6273	DGK	24	C
0.1075	DGT	0	A
0.1059	DGT	0.25	A
0.1042	DGT	0.5	A
0.1043	DGT	0.75	A
0.1039	DGT	1	A
0.1031	DGT	1.25	A
0.1033	DGT	1.5	A
0.1037	DGT	1.75	A
0.1049	DGT	2	A
0.108	DGT	2.25	A
0.1099	DGT	2.5	A
0.1132	DGT	2.75	A
0.1172	DGT	3	A
0.121	DGT	3.25	A
0.1252	DGT	3.5	A
0.13	DGT	3.75	A
0.1371	DGT	4	A
0.145	DGT	4.25	A
0.1524	DGT	4.5	A
0.1581	DGT	4.75	A
0.1626	DGT	5	A
0.1706	DGT	5.25	A
0.1773	DGT	5.5	A
0.186	DGT	5.75	A
0.1969	DGT	6	A
0.2089	DGT	6.25	A
0.2216	DGT	6.5	A
0.2357	DGT	6.75	A
0.2505	DGT	7	A
0.2657	DGT	7.25	A
0.2811	DGT	7.5	A
0.2987	DGT	7.75	A
0.3152	DGT	8	A
0.3339	DGT	8.25	A
0.3525	DGT	8.5	A
0.3717	DGT	8.75	A
0.392	DGT	9	A
0.412	DGT	9.25	A
0.4305	DGT	9.5	A
0.4464	DGT	9.75	A
0.4611	DGT	10	A
0.4736	DGT	10.25	A
0.4846	DGT	10.5	A
0.495	DGT	10.75	A
0.5026	DGT	11	A
0.5105	DGT	11.25	A
0.5149	DGT	11.5	A
0.5203	DGT	11.75	A
0.5334	DGT	12	A
0.5273	DGT	12.25	A
0.5194	DGT	12.5	A
0.5177	DGT	12.75	A
0.5163	DGT	13	A
0.5167	DGT	13.25	A
0.5145	DGT	13.5	A
0.5167	DGT	13.75	A
0.5142	DGT	14	A
0.5149	DGT	14.25	A
0.5143	DGT	14.5	A
0.5155	DGT	14.75	A
0.5184	DGT	15	A
0.5151	DGT	15.25	A
0.5161	DGT	15.5	A
0.5166	DGT	15.75	A
0.5196	DGT	16	A
0.5215	DGT	16.25	A
0.5224	DGT	16.5	A
0.527	DGT	16.75	A
0.5324	DGT	17	A
0.5389	DGT	17.25	A
0.5437	DGT	17.5	A
0.548	DGT	17.75	A
0.5519	DGT	18	A
0.5552	DGT	18.25	A
0.5577	DGT	18.5	A
0.5597	DGT	18.75	A
0.562	DGT	19	A
0.5633	DGT	19.25	A
0.5632	DGT	19.5	A
0.5633	DGT	19.75	A
0.5623	DGT	20	A
0.5622	DGT	20.25	A
0.5626	DGT	20.5	A
0.562	DGT	20.75	A
0.5617	DGT	21	A
0.5611	DGT	21.25	A
0.5618	DGT	21.5	A
0.5615	DGT	21.75	A
0.5625	DGT	22	A
0.5627	DGT	22.25	A
0.5637	DGT	22.5	A
0.5639	DGT	22.75	A
0.5644	DGT	23	A
0.565	DGT	23.25	A
0.5656	DGT	23.5	A
0.5669	DGT	23.75	A
0.5679	DGT	24	A
0.1065	DGT	0	B
0.1049	DGT	0.25	B
0.1032	DGT	0.5	B
0.1029	DGT	0.75	B
0.1022	DGT	1	B
0.1011	DGT	1.25	B
0.1011	DGT	1.5	B
0.1011	DGT	1.75	B
0.1024	DGT	2	B
0.1043	DGT	2.25	B
0.106	DGT	2.5	B
0.1088	DGT	2.75	B
0.1129	DGT	3	B
0.1158	DGT	3.25	B
0.1213	DGT	3.5	B
0.1262	DGT	3.75	B
0.1312	DGT	4	B
0.1362	DGT	4.25	B
0.1423	DGT	4.5	B
0.1486	DGT	4.75	B
0.1553	DGT	5	B
0.1624	DGT	5.25	B
0.1704	DGT	5.5	B
0.1794	DGT	5.75	B
0.1901	DGT	6	B
0.2008	DGT	6.25	B
0.2133	DGT	6.5	B
0.2264	DGT	6.75	B
0.2411	DGT	7	B
0.2577	DGT	7.25	B
0.2747	DGT	7.5	B
0.2921	DGT	7.75	B
0.3093	DGT	8	B
0.3298	DGT	8.25	B
0.3469	DGT	8.5	B
0.368	DGT	8.75	B
0.3879	DGT	9	B
0.4078	DGT	9.25	B
0.4272	DGT	9.5	B
0.4444	DGT	9.75	B
0.4576	DGT	10	B
0.47	DGT	10.25	B
0.4792	DGT	10.5	B
0.4871	DGT	10.75	B
0.4945	DGT	11	B
0.4969	DGT	11.25	B
0.4997	DGT	11.5	B
0.5095	DGT	11.75	B
0.5139	DGT	12	B
0.5003	DGT	12.25	B
0.5023	DGT	12.5	B
0.4994	DGT	12.75	B
0.4998	DGT	13	B
0.4963	DGT	13.25	B
0.4986	DGT	13.5	B
0.5038	DGT	13.75	B
0.5037	DGT	14	B
0.5046	DGT	14.25	B
0.5073	DGT	14.5	B
0.5081	DGT	14.75	B
0.5094	DGT	15	B
0.5104	DGT	15.25	B
0.5109	DGT	15.5	B
0.5143	DGT	15.75	B
0.5165	DGT	16	B
0.5212	DGT	16.25	B
0.5234	DGT	16.5	B
0.5271	DGT	16.75	B
0.5302	DGT	17	B
0.5331	DGT	17.25	B
0.5356	DGT	17.5	B
0.5375	DGT	17.75	B
0.5392	DGT	18	B
0.5427	DGT	18.25	B
0.5429	DGT	18.5	B
0.5432	DGT	18.75	B
0.5453	DGT	19	B
0.5465	DGT	19.25	B
0.5477	DGT	19.5	B
0.5484	DGT	19.75	B
0.549	DGT	20	B
0.5475	DGT	20.25	B
0.5482	DGT	20.5	B
0.5477	DGT	20.75	B
0.5485	DGT	21	B
0.5481	DGT	21.25	B
0.5483	DGT	21.5	B
0.5476	DGT	21.75	B
0.5481	DGT	22	B
0.5471	DGT	22.25	B
0.5468	DGT	22.5	B
0.5466	DGT	22.75	B
0.5462	DGT	23	B
0.547	DGT	23.25	B
0.5462	DGT	23.5	B
0.5463	DGT	23.75	B
0.547	DGT	24	B
0.107	DGT	0	C
0.1054	DGT	0.25	C
0.1037	DGT	0.5	C
0.1041	DGT	0.75	C
0.1031	DGT	1	C
0.1031	DGT	1.25	C
0.1032	DGT	1.5	C
0.1011	DGT	1.75	C
0.1026	DGT	2	C
0.1088	DGT	2.25	C
0.1068	DGT	2.5	C
0.1074	DGT	2.75	C
0.1184	DGT	3	C
0.1148	DGT	3.25	C
0.1262	DGT	3.5	C
0.128	DGT	3.75	C
0.1392	DGT	4	C
0.1412	DGT	4.25	C
0.1449	DGT	4.5	C
0.1602	DGT	4.75	C
0.1562	DGT	5	C
0.1685	DGT	5.25	C
0.1785	DGT	5.5	C
0.1779	DGT	5.75	C
0.1921	DGT	6	C
0.2045	DGT	6.25	C
0.2136	DGT	6.5	C
0.2217	DGT	6.75	C
0.2472	DGT	7	C
0.2649	DGT	7.25	C
0.2796	DGT	7.5	C
0.2977	DGT	7.75	C
0.3068	DGT	8	C
0.335	DGT	8.25	C
0.3485	DGT	8.5	C
0.3676	DGT	8.75	C
0.392	DGT	9	C
0.4099	DGT	9.25	C
0.4288	DGT	9.5	C
0.4459	DGT	9.75	C
0.4614	DGT	10	C
0.4729	DGT	10.25	C
0.4793	DGT	10.5	C
0.4895	DGT	10.75	C
0.4973	DGT	11	C
0.4937	DGT	11.25	C
0.5055	DGT	11.5	C
0.5161	DGT	11.75	C
0.5389	DGT	12	C
0.5425	DGT	12.25	C
0.499	DGT	12.5	C
0.4976	DGT	12.75	C
0.4932	DGT	13	C
0.5008	DGT	13.25	C
0.4883	DGT	13.5	C
0.5077	DGT	13.75	C
0.5074	DGT	14	C
0.4973	DGT	14.25	C
0.5102	DGT	14.5	C
0.5069	DGT	14.75	C
0.5193	DGT	15	C
0.5145	DGT	15.25	C
0.5142	DGT	15.5	C
0.516	DGT	15.75	C
0.5184	DGT	16	C
0.5213	DGT	16.25	C
0.5236	DGT	16.5	C
0.5278	DGT	16.75	C
0.5318	DGT	17	C
0.5316	DGT	17.25	C
0.5401	DGT	17.5	C
0.5452	DGT	17.75	C
0.5374	DGT	18	C
0.5582	DGT	18.25	C
0.554	DGT	18.5	C
0.5647	DGT	18.75	C
0.5537	DGT	19	C
0.5477	DGT	19.25	C
0.5518	DGT	19.5	C
0.5511	DGT	19.75	C
0.5574	DGT	20	C
0.5536	DGT	20.25	C
0.559	DGT	20.5	C
0.5384	DGT	20.75	C
0.5485	DGT	21	C
0.559	DGT	21.25	C
0.5597	DGT	21.5	C
0.5578	DGT	21.75	C
0.5707	DGT	22	C
0.5488	DGT	22.25	C
0.544	DGT	22.5	C
0.5512	DGT	22.75	C
0.5576	DGT	23	C
0.5443	DGT	23.25	C
0.538	DGT	23.5	C
0.5362	DGT	23.75	C
0.5443	DGT	24	C

## Sheet: L. plantarum
OD	treatment	Time_in_hours	replica
0.1459	control	0	A
0.1449	control	0.25	A
0.1456	control	0.5	A
0.1466	control	0.75	A
0.1478	control	1	A
0.1491	control	1.25	A
0.151	control	1.5	A
0.1529	control	1.75	A
0.1551	control	2	A
0.158	control	2.25	A
0.1609	control	2.5	A
0.1646	control	2.75	A
0.1687	control	3	A
0.1733	control	3.25	A
0.1793	control	3.5	A
0.1856	control	3.75	A
0.1933	control	4	A
0.2016	control	4.25	A
0.2118	control	4.5	A
0.2242	control	4.75	A
0.2374	control	5	A
0.2483	control	5.25	A
0.2589	control	5.5	A
0.2686	control	5.75	A
0.2802	control	6	A
0.2954	control	6.25	A
0.3103	control	6.5	A
0.3253	control	6.75	A
0.3379	control	7	A
0.3498	control	7.25	A
0.3627	control	7.5	A
0.3717	control	7.75	A
0.3785	control	8	A
0.3849	control	8.25	A
0.3896	control	8.5	A
0.3945	control	8.75	A
0.3992	control	9	A
0.4032	control	9.25	A
0.4091	control	9.5	A
0.4137	control	9.75	A
0.4171	control	10	A
0.4209	control	10.25	A
0.4241	control	10.5	A
0.4263	control	10.75	A
0.4301	control	11	A
0.4328	control	11.25	A
0.4355	control	11.5	A
0.4381	control	11.75	A
0.4413	control	12	A
0.444	control	12.25	A
0.4479	control	12.5	A
0.4509	control	12.75	A
0.4539	control	13	A
0.4581	control	13.25	A
0.4615	control	13.5	A
0.4655	control	13.75	A
0.4681	control	14	A
0.4724	control	14.25	A
0.4752	control	14.5	A
0.4789	control	14.75	A
0.4827	control	15	A
0.4861	control	15.25	A
0.4904	control	15.5	A
0.494	control	15.75	A
0.498	control	16	A
0.5026	control	16.25	A
0.5061	control	16.5	A
0.5108	control	16.75	A
0.515	control	17	A
0.5206	control	17.25	A
0.5254	control	17.5	A
0.53	control	17.75	A
0.5353	control	18	A
0.5388	control	18.25	A
0.5439	control	18.5	A
0.5478	control	18.75	A
0.553	control	19	A
0.5572	control	19.25	A
0.5628	control	19.5	A
0.568	control	19.75	A
0.5742	control	20	A
0.5801	control	20.25	A
0.5873	control	20.5	A
0.5943	control	20.75	A
0.6007	control	21	A
0.6079	control	21.25	A
0.6143	control	21.5	A
0.6215	control	21.75	A
0.6274	control	22	A
0.6332	control	22.25	A
0.6401	control	22.5	A
0.646	control	22.75	A
0.6515	control	23	A
0.6561	control	23.25	A
0.662	control	23.5	A
0.6669	control	23.75	A
0.6721	control	24	A
0.144	control	0	B
0.1432	control	0.25	B
0.1442	control	0.5	B
0.1452	control	0.75	B
0.1463	control	1	B
0.1476	control	1.25	B
0.1495	control	1.5	B
0.1513	control	1.75	B
0.1537	control	2	B
0.1564	control	2.25	B
0.1595	control	2.5	B
0.1633	control	2.75	B
0.1677	control	3	B
0.1737	control	3.25	B
0.181	control	3.5	B
0.189	control	3.75	B
0.1992	control	4	B
0.2106	control	4.25	B
0.2228	control	4.5	B
0.2365	control	4.75	B
0.2501	control	5	B
0.2525	control	5.25	B
0.2694	control	5.5	B
0.2823	control	5.75	B
0.2954	control	6	B
0.3127	control	6.25	B
0.3312	control	6.5	B
0.3519	control	6.75	B
0.3711	control	7	B
0.3857	control	7.25	B
0.3994	control	7.5	B
0.4103	control	7.75	B
0.4184	control	8	B
0.4296	control	8.25	B
0.4383	control	8.5	B
0.4455	control	8.75	B
0.4528	control	9	B
0.4601	control	9.25	B
0.4677	control	9.5	B
0.4741	control	9.75	B
0.4819	control	10	B
0.4913	control	10.25	B
0.5	control	10.5	B
0.5099	control	10.75	B
0.5199	control	11	B
0.5285	control	11.25	B
0.5367	control	11.5	B
0.5465	control	11.75	B
0.5573	control	12	B
0.566	control	12.25	B
0.5767	control	12.5	B
0.5845	control	12.75	B
0.5943	control	13	B
0.6042	control	13.25	B
0.6111	control	13.5	B
0.6215	control	13.75	B
0.6282	control	14	B
0.6395	control	14.25	B
0.6482	control	14.5	B
0.6563	control	14.75	B
0.6668	control	15	B
0.6757	control	15.25	B
0.6845	control	15.5	B
0.6953	control	15.75	B
0.7062	control	16	B
0.7152	control	16.25	B
0.7235	control	16.5	B
0.7344	control	16.75	B
0.744	control	17	B
0.7549	control	17.25	B
0.7664	control	17.5	B
0.7748	control	17.75	B
0.7882	control	18	B
0.7967	control	18.25	B
0.8093	control	18.5	B
0.819	control	18.75	B
0.8268	control	19	B
0.838	control	19.25	B
0.8467	control	19.5	B
0.8557	control	19.75	B
0.8633	control	20	B
0.8711	control	20.25	B
0.8783	control	20.5	B
0.8865	control	20.75	B
0.8921	control	21	B
0.8994	control	21.25	B
0.9064	control	21.5	B
0.914	control	21.75	B
0.9197	control	22	B
0.9257	control	22.25	B
0.933	control	22.5	B
0.9393	control	22.75	B
0.9453	control	23	B
0.9525	control	23.25	B
0.9585	control	23.5	B
0.9635	control	23.75	B
0.9678	control	24	B
0.145	control	0	C
0.1439	control	0.25	C
0.1448	control	0.5	C
0.1458	control	0.75	C
0.1471	control	1	C
0.1485	control	1.25	C
0.1503	control	1.5	C
0.1522	control	1.75	C
0.1544	control	2	C
0.1573	control	2.25	C
0.1603	control	2.5	C
0.164	control	2.75	C
0.1681	control	3	C
0.1733	control	3.25	C
0.1792	control	3.5	C
0.1854	control	3.75	C
0.1927	control	4	C
0.2006	control	4.25	C
0.2094	control	4.5	C
0.2219	control	4.75	C
0.238	control	5	C
0.2569	control	5.25	C
0.2709	control	5.5	C
0.271	control	5.75	C
0.2897	control	6	C
0.3223	control	6.25	C
0.3272	control	6.5	C
0.3502	control	6.75	C
0.3698	control	7	C
0.3765	control	7.25	C
0.3993	control	7.5	C
0.4049	control	7.75	C
0.4124	control	8	C
0.4199	control	8.25	C
0.4243	control	8.5	C
0.4348	control	8.75	C
0.4441	control	9	C
0.4435	control	9.25	C
0.4509	control	9.5	C
0.4563	control	9.75	C
0.4593	control	10	C
0.4601	control	10.25	C
0.4631	control	10.5	C
0.4599	control	10.75	C
0.4634	control	11	C
0.4624	control	11.25	C
0.4567	control	11.5	C
0.4551	control	11.75	C
0.4528	control	12	C
0.452	control	12.25	C
0.4503	control	12.5	C
0.4482	control	12.75	C
0.4479	control	13	C
0.4473	control	13.25	C
0.4475	control	13.5	C
0.4491	control	13.75	C
0.451	control	14	C
0.4545	control	14.25	C
0.4569	control	14.5	C
0.4582	control	14.75	C
0.4598	control	15	C
0.4607	control	15.25	C
0.4599	control	15.5	C
0.4581	control	15.75	C
0.4593	control	16	C
0.4594	control	16.25	C
0.4582	control	16.5	C
0.4595	control	16.75	C
0.4605	control	17	C
0.4596	control	17.25	C
0.4639	control	17.5	C
0.4673	control	17.75	C
0.469	control	18	C
0.4716	control	18.25	C
0.474	control	18.5	C
0.4781	control	18.75	C
0.4854	control	19	C
0.4887	control	19.25	C
0.4937	control	19.5	C
0.5021	control	19.75	C
0.5174	control	20	C
0.5308	control	20.25	C
0.5468	control	20.5	C
0.5607	control	20.75	C
0.572	control	21	C
0.5857	control	21.25	C
0.5968	control	21.5	C
0.6079	control	21.75	C
0.6136	control	22	C
0.6216	control	22.25	C
0.6357	control	22.5	C
0.6497	control	22.75	C
0.6615	control	23	C
0.6637	control	23.25	C
0.6749	control	23.5	C
0.6835	control	23.75	C
0.6926	control	24	C
0.1311	DBK	0	A
0.1048	DBK	0.25	A
0.0561	DBK	0.5	A
0.0362	DBK	0.75	A
0.0202	DBK	1	A
0.0087	DBK	1.25	A
-0.0007	DBK	1.5	A
-0.0067	DBK	1.75	A
-0.0127	DBK	2	A
-0.0167	DBK	2.25	A
-0.0215	DBK	2.5	A
-0.0253	DBK	2.75	A
-0.0219	DBK	3	A
-0.0168	DBK	3.25	A
-0.0129	DBK	3.5	A
-0.0014	DBK	3.75	A
0.0115	DBK	4	A
0.0234	DBK	4.25	A
0.0369	DBK	4.5	A
0.051	DBK	4.75	A
0.0679	DBK	5	A
0.0853	DBK	5.25	A
0.1016	DBK	5.5	A
0.1195	DBK	5.75	A
0.1423	DBK	6	A
0.1666	DBK	6.25	A
0.1911	DBK	6.5	A
0.2204	DBK	6.75	A
0.2557	DBK	7	A
0.2887	DBK	7.25	A
0.3159	DBK	7.5	A
0.359	DBK	7.75	A
0.4013	DBK	8	A
0.4406	DBK	8.25	A
0.4735	DBK	8.5	A
0.5105	DBK	8.75	A
0.5449	DBK	9	A
0.5745	DBK	9.25	A
0.6006	DBK	9.5	A
0.6276	DBK	9.75	A
0.6528	DBK	10	A
0.6794	DBK	10.25	A
0.7068	DBK	10.5	A
0.7351	DBK	10.75	A
0.7646	DBK	11	A
0.7947	DBK	11.25	A
0.8235	DBK	11.5	A
0.8549	DBK	11.75	A
0.8859	DBK	12	A
0.9181	DBK	12.25	A
0.95	DBK	12.5	A
0.98	DBK	12.75	A
1.01	DBK	13	A
1.0396	DBK	13.25	A
1.0695	DBK	13.5	A
1.0998	DBK	13.75	A
1.1313	DBK	14	A
1.1602	DBK	14.25	A
1.1862	DBK	14.5	A
1.2103	DBK	14.75	A
1.2367	DBK	15	A
1.2619	DBK	15.25	A
1.2862	DBK	15.5	A
1.3118	DBK	15.75	A
1.3343	DBK	16	A
1.3548	DBK	16.25	A
1.3748	DBK	16.5	A
1.3893	DBK	16.75	A
1.4045	DBK	17	A
1.4153	DBK	17.25	A
1.427	DBK	17.5	A
1.4328	DBK	17.75	A
1.4349	DBK	18	A
1.4374	DBK	18.25	A
1.439	DBK	18.5	A
1.442	DBK	18.75	A
1.4463	DBK	19	A
1.4507	DBK	19.25	A
1.4526	DBK	19.5	A
1.4582	DBK	19.75	A
1.4609	DBK	20	A
1.4636	DBK	20.25	A
1.467	DBK	20.5	A
1.4688	DBK	20.75	A
1.471	DBK	21	A
1.4733	DBK	21.25	A
1.4753	DBK	21.5	A
1.4755	DBK	21.75	A
1.4776	DBK	22	A
1.4787	DBK	22.25	A
1.479	DBK	22.5	A
1.4802	DBK	22.75	A
1.4791	DBK	23	A
1.4805	DBK	23.25	A
1.4808	DBK	23.5	A
1.4823	DBK	23.75	A
1.4811	DBK	24	A
0.1329	DBK	0	B
0.1065	DBK	0.25	B
0.058	DBK	0.5	B
0.0382	DBK	0.75	B
0.0224	DBK	1	B
0.011	DBK	1.25	B
0.0016	DBK	1.5	B
-0.0047	DBK	1.75	B
-0.0103	DBK	2	B
-0.0151	DBK	2.25	B
-0.0204	DBK	2.5	B
-0.0232	DBK	2.75	B
-0.0198	DBK	3	B
-0.0134	DBK	3.25	B
-0.006	DBK	3.5	B
0.0026	DBK	3.75	B
0.0123	DBK	4	B
0.0242	DBK	4.25	B
0.0372	DBK	4.5	B
0.0516	DBK	4.75	B
0.0677	DBK	5	B
0.0838	DBK	5.25	B
0.1004	DBK	5.5	B
0.1167	DBK	5.75	B
0.1384	DBK	6	B
0.1649	DBK	6.25	B
0.1895	DBK	6.5	B
0.2179	DBK	6.75	B
0.2499	DBK	7	B
0.2772	DBK	7.25	B
0.3114	DBK	7.5	B
0.3654	DBK	7.75	B
0.4126	DBK	8	B
0.4753	DBK	8.25	B
0.5398	DBK	8.5	B
0.6052	DBK	8.75	B
0.6915	DBK	9	B
0.7634	DBK	9.25	B
0.8132	DBK	9.5	B
0.8592	DBK	9.75	B
0.9043	DBK	10	B
0.948	DBK	10.25	B
0.9894	DBK	10.5	B
1.0278	DBK	10.75	B
1.0663	DBK	11	B
1.1	DBK	11.25	B
1.1357	DBK	11.5	B
1.1686	DBK	11.75	B
1.2041	DBK	12	B
1.2348	DBK	12.25	B
1.267	DBK	12.5	B
1.2973	DBK	12.75	B
1.3268	DBK	13	B
1.3588	DBK	13.25	B
1.384	DBK	13.5	B
1.4124	DBK	13.75	B
1.4405	DBK	14	B
1.4641	DBK	14.25	B
1.4869	DBK	14.5	B
1.5059	DBK	14.75	B
1.5269	DBK	15	B
1.5465	DBK	15.25	B
1.5642	DBK	15.5	B
1.5863	DBK	15.75	B
1.6001	DBK	16	B
1.6161	DBK	16.25	B
1.6309	DBK	16.5	B
1.641	DBK	16.75	B
1.6511	DBK	17	B
1.6609	DBK	17.25	B
1.6624	DBK	17.5	B
1.6635	DBK	17.75	B
1.6643	DBK	18	B
1.6665	DBK	18.25	B
1.6638	DBK	18.5	B
1.6662	DBK	18.75	B
1.6697	DBK	19	B
1.6706	DBK	19.25	B
1.6728	DBK	19.5	B
1.6716	DBK	19.75	B
1.6708	DBK	20	B
1.6733	DBK	20.25	B
1.6753	DBK	20.5	B
1.6713	DBK	20.75	B
1.6643	DBK	21	B
1.6681	DBK	21.25	B
1.669	DBK	21.5	B
1.6682	DBK	21.75	B
1.6668	DBK	22	B
1.6665	DBK	22.25	B
1.6673	DBK	22.5	B
1.6656	DBK	22.75	B
1.6646	DBK	23	B
1.6564	DBK	23.25	B
1.6584	DBK	23.5	B
1.6585	DBK	23.75	B
1.6574	DBK	24	B
0.133	DBK	0	C
0.1065	DBK	0.25	C
0.0578	DBK	0.5	C
0.0379	DBK	0.75	C
0.022	DBK	1	C
0.0106	DBK	1.25	C
0.0011	DBK	1.5	C
-0.005	DBK	1.75	C
-0.011	DBK	2	C
-0.0149	DBK	2.25	C
-0.0204	DBK	2.5	C
-0.0238	DBK	2.75	C
-0.0207	DBK	3	C
-0.0139	DBK	3.25	C
-0.0071	DBK	3.5	C
0.0024	DBK	3.75	C
0.0139	DBK	4	C
0.0277	DBK	4.25	C
0.0425	DBK	4.5	C
0.0573	DBK	4.75	C
0.0754	DBK	5	C
0.0914	DBK	5.25	C
0.1099	DBK	5.5	C
0.1254	DBK	5.75	C
0.1483	DBK	6	C
0.1743	DBK	6.25	C
0.1993	DBK	6.5	C
0.2278	DBK	6.75	C
0.2635	DBK	7	C
0.2956	DBK	7.25	C
0.3297	DBK	7.5	C
0.3708	DBK	7.75	C
0.4155	DBK	8	C
0.4512	DBK	8.25	C
0.48	DBK	8.5	C
0.5105	DBK	8.75	C
0.5409	DBK	9	C
0.5665	DBK	9.25	C
0.5899	DBK	9.5	C
0.6157	DBK	9.75	C
0.6403	DBK	10	C
0.6666	DBK	10.25	C
0.6937	DBK	10.5	C
0.7199	DBK	10.75	C
0.7482	DBK	11	C
0.7743	DBK	11.25	C
0.8074	DBK	11.5	C
0.8359	DBK	11.75	C
0.8595	DBK	12	C
0.8898	DBK	12.25	C
0.9186	DBK	12.5	C
0.9477	DBK	12.75	C
0.9759	DBK	13	C
1.005	DBK	13.25	C
1.0325	DBK	13.5	C
1.0605	DBK	13.75	C
1.0897	DBK	14	C
1.1166	DBK	14.25	C
1.1411	DBK	14.5	C
1.1637	DBK	14.75	C
1.1895	DBK	15	C
1.2137	DBK	15.25	C
1.2385	DBK	15.5	C
1.2626	DBK	15.75	C
1.2865	DBK	16	C
1.3087	DBK	16.25	C
1.3305	DBK	16.5	C
1.3451	DBK	16.75	C
1.3633	DBK	17	C
1.3768	DBK	17.25	C
1.3896	DBK	17.5	C
1.3976	DBK	17.75	C
1.4013	DBK	18	C
1.4027	DBK	18.25	C
1.4049	DBK	18.5	C
1.4087	DBK	18.75	C
1.4116	DBK	19	C
1.4158	DBK	19.25	C
1.4204	DBK	19.5	C
1.4243	DBK	19.75	C
1.4287	DBK	20	C
1.4318	DBK	20.25	C
1.4361	DBK	20.5	C
1.4381	DBK	20.75	C
1.4426	DBK	21	C
1.4433	DBK	21.25	C
1.447	DBK	21.5	C
1.4482	DBK	21.75	C
1.4494	DBK	22	C
1.4527	DBK	22.25	C
1.4536	DBK	22.5	C
1.4552	DBK	22.75	C
1.4539	DBK	23	C
1.4558	DBK	23.25	C
1.4558	DBK	23.5	C
1.4557	DBK	23.75	C
1.4566	DBK	24	C
0.1381	DBT	0	A
0.1378	DBT	0.25	A
0.1388	DBT	0.5	A
0.14	DBT	0.75	A
0.1405	DBT	1	A
0.1412	DBT	1.25	A
0.141	DBT	1.5	A
0.1411	DBT	1.75	A
0.1408	DBT	2	A
0.1406	DBT	2.25	A
0.14	DBT	2.5	A
0.1389	DBT	2.75	A
0.1373	DBT	3	A
0.1374	DBT	3.25	A
0.1362	DBT	3.5	A
0.1374	DBT	3.75	A
0.1388	DBT	4	A
0.1402	DBT	4.25	A
0.1438	DBT	4.5	A
0.1475	DBT	4.75	A
0.1523	DBT	5	A
0.1592	DBT	5.25	A
0.1663	DBT	5.5	A
0.1744	DBT	5.75	A
0.1826	DBT	6	A
0.1922	DBT	6.25	A
0.2023	DBT	6.5	A
0.2126	DBT	6.75	A
0.2236	DBT	7	A
0.2345	DBT	7.25	A
0.2492	DBT	7.5	A
0.2647	DBT	7.75	A
0.2824	DBT	8	A
0.2996	DBT	8.25	A
0.32	DBT	8.5	A
0.3397	DBT	8.75	A
0.3605	DBT	9	A
0.3791	DBT	9.25	A
0.3978	DBT	9.5	A
0.4147	DBT	9.75	A
0.4308	DBT	10	A
0.4468	DBT	10.25	A
0.4647	DBT	10.5	A
0.4822	DBT	10.75	A
0.5004	DBT	11	A
0.5186	DBT	11.25	A
0.5385	DBT	11.5	A
0.5599	DBT	11.75	A
0.5814	DBT	12	A
0.6048	DBT	12.25	A
0.6313	DBT	12.5	A
0.6553	DBT	12.75	A
0.6834	DBT	13	A
0.7101	DBT	13.25	A
0.7401	DBT	13.5	A
0.7674	DBT	13.75	A
0.793	DBT	14	A
0.813	DBT	14.25	A
0.8292	DBT	14.5	A
0.8412	DBT	14.75	A
0.85	DBT	15	A
0.8559	DBT	15.25	A
0.8616	DBT	15.5	A
0.8652	DBT	15.75	A
0.8686	DBT	16	A
0.8649	DBT	16.25	A
0.8767	DBT	16.5	A
0.8907	DBT	16.75	A
0.8992	DBT	17	A
0.9068	DBT	17.25	A
0.9218	DBT	17.5	A
0.9322	DBT	17.75	A
0.9425	DBT	18	A
0.9492	DBT	18.25	A
0.9615	DBT	18.5	A
0.9696	DBT	18.75	A
0.9766	DBT	19	A
0.9842	DBT	19.25	A
0.993	DBT	19.5	A
1.0002	DBT	19.75	A
1.005	DBT	20	A
1.011	DBT	20.25	A
1.0195	DBT	20.5	A
1.0215	DBT	20.75	A
1.0293	DBT	21	A
1.0348	DBT	21.25	A
1.041	DBT	21.5	A
1.0453	DBT	21.75	A
1.0507	DBT	22	A
1.0569	DBT	22.25	A
1.0621	DBT	22.5	A
1.0668	DBT	22.75	A
1.0721	DBT	23	A
1.0772	DBT	23.25	A
1.081	DBT	23.5	A
1.0876	DBT	23.75	A
1.0929	DBT	24	A
0.1356	DBT	0	B
0.1357	DBT	0.25	B
0.136	DBT	0.5	B
0.1368	DBT	0.75	B
0.1371	DBT	1	B
0.1376	DBT	1.25	B
0.1372	DBT	1.5	B
0.1377	DBT	1.75	B
0.137	DBT	2	B
0.1368	DBT	2.25	B
0.1361	DBT	2.5	B
0.1343	DBT	2.75	B
0.1327	DBT	3	B
0.1322	DBT	3.25	B
0.131	DBT	3.5	B
0.129	DBT	3.75	B
0.1286	DBT	4	B
0.1296	DBT	4.25	B
0.1314	DBT	4.5	B
0.1329	DBT	4.75	B
0.1356	DBT	5	B
0.1399	DBT	5.25	B
0.1445	DBT	5.5	B
0.15	DBT	5.75	B
0.1557	DBT	6	B
0.162	DBT	6.25	B
0.1695	DBT	6.5	B
0.1765	DBT	6.75	B
0.1839	DBT	7	B
0.1928	DBT	7.25	B
0.2029	DBT	7.5	B
0.214	DBT	7.75	B
0.2261	DBT	8	B
0.2389	DBT	8.25	B
0.2547	DBT	8.5	B
0.2691	DBT	8.75	B
0.2856	DBT	9	B
0.3004	DBT	9.25	B
0.3175	DBT	9.5	B
0.3322	DBT	9.75	B
0.3467	DBT	10	B
0.3612	DBT	10.25	B
0.3759	DBT	10.5	B
0.3908	DBT	10.75	B
0.4047	DBT	11	B
0.4204	DBT	11.25	B
0.4363	DBT	11.5	B
0.4541	DBT	11.75	B
0.4719	DBT	12	B
0.4925	DBT	12.25	B
0.5154	DBT	12.5	B
0.5389	DBT	12.75	B
0.568	DBT	13	B
0.5975	DBT	13.25	B
0.6323	DBT	13.5	B
0.6677	DBT	13.75	B
0.7047	DBT	14	B
0.7412	DBT	14.25	B
0.7768	DBT	14.5	B
0.8106	DBT	14.75	B
0.8414	DBT	15	B
0.8686	DBT	15.25	B
0.8931	DBT	15.5	B
0.913	DBT	15.75	B
0.9268	DBT	16	B
0.9374	DBT	16.25	B
0.9479	DBT	16.5	B
0.9555	DBT	16.75	B
0.9591	DBT	17	B
0.9695	DBT	17.25	B
0.9799	DBT	17.5	B
0.9838	DBT	17.75	B
0.9975	DBT	18	B
0.9884	DBT	18.25	B
0.9993	DBT	18.5	B
0.9979	DBT	18.75	B
1.004	DBT	19	B
1.0136	DBT	19.25	B
1.0218	DBT	19.5	B
1.0313	DBT	19.75	B
1.0347	DBT	20	B
1.0379	DBT	20.25	B
1.0476	DBT	20.5	B
1.0516	DBT	20.75	B
1.0541	DBT	21	B
1.0604	DBT	21.25	B
1.0656	DBT	21.5	B
1.0689	DBT	21.75	B
1.0725	DBT	22	B
1.0775	DBT	22.25	B
1.0836	DBT	22.5	B
1.086	DBT	22.75	B
1.0889	DBT	23	B
1.0923	DBT	23.25	B
1.0951	DBT	23.5	B
1.1022	DBT	23.75	B
1.1048	DBT	24	B
0.1375	DBT	0	C
0.1367	DBT	0.25	C
0.1374	DBT	0.5	C
0.1383	DBT	0.75	C
0.1386	DBT	1	C
0.1393	DBT	1.25	C
0.1388	DBT	1.5	C
0.1391	DBT	1.75	C
0.1387	DBT	2	C
0.1384	DBT	2.25	C
0.1374	DBT	2.5	C
0.1359	DBT	2.75	C
0.1344	DBT	3	C
0.1337	DBT	3.25	C
0.132	DBT	3.5	C
0.1312	DBT	3.75	C
0.1312	DBT	4	C
0.1321	DBT	4.25	C
0.1338	DBT	4.5	C
0.1354	DBT	4.75	C
0.1388	DBT	5	C
0.1432	DBT	5.25	C
0.1476	DBT	5.5	C
0.1534	DBT	5.75	C
0.16	DBT	6	C
0.1667	DBT	6.25	C
0.1745	DBT	6.5	C
0.1826	DBT	6.75	C
0.1906	DBT	7	C
0.1994	DBT	7.25	C
0.2103	DBT	7.5	C
0.222	DBT	7.75	C
0.2341	DBT	8	C
0.2478	DBT	8.25	C
0.2633	DBT	8.5	C
0.2795	DBT	8.75	C
0.2952	DBT	9	C
0.3113	DBT	9.25	C
0.3281	DBT	9.5	C
0.3438	DBT	9.75	C
0.3568	DBT	10	C
0.3719	DBT	10.25	C
0.3877	DBT	10.5	C
0.4033	DBT	10.75	C
0.418	DBT	11	C
0.4343	DBT	11.25	C
0.452	DBT	11.5	C
0.4725	DBT	11.75	C
0.4918	DBT	12	C
0.5154	DBT	12.25	C
0.5425	DBT	12.5	C
0.5697	DBT	12.75	C
0.6029	DBT	13	C
0.6373	DBT	13.25	C
0.676	DBT	13.5	C
0.7142	DBT	13.75	C
0.7529	DBT	14	C
0.7891	DBT	14.25	C
0.8232	DBT	14.5	C
0.8543	DBT	14.75	C
0.8798	DBT	15	C
0.9017	DBT	15.25	C
0.918	DBT	15.5	C
0.9324	DBT	15.75	C
0.941	DBT	16	C
0.9483	DBT	16.25	C
0.9523	DBT	16.5	C
0.9574	DBT	16.75	C
0.9644	DBT	17	C
0.9607	DBT	17.25	C
0.9654	DBT	17.5	C
0.9771	DBT	17.75	C
0.9856	DBT	18	C
1.0041	DBT	18.25	C
1.0145	DBT	18.5	C
1.0189	DBT	18.75	C
1.0237	DBT	19	C
1.0318	DBT	19.25	C
1.0413	DBT	19.5	C
1.0499	DBT	19.75	C
1.0554	DBT	20	C
1.0601	DBT	20.25	C
1.0678	DBT	20.5	C
1.0693	DBT	20.75	C
1.0768	DBT	21	C
1.0801	DBT	21.25	C
1.084	DBT	21.5	C
1.0883	DBT	21.75	C
1.0934	DBT	22	C
1.0971	DBT	22.25	C
1.1005	DBT	22.5	C
1.1043	DBT	22.75	C
1.107	DBT	23	C
1.111	DBT	23.25	C
1.113	DBT	23.5	C
1.1191	DBT	23.75	C
1.1218	DBT	24	C
-0.0265	DGK	0	A
-0.0911	DGK	0.25	A
-0.09	DGK	0.5	A
-0.0988	DGK	0.75	A
-0.1107	DGK	1	A
-0.1243	DGK	1.25	A
-0.1367	DGK	1.5	A
-0.1485	DGK	1.75	A
-0.1605	DGK	2	A
-0.1723	DGK	2.25	A
-0.1832	DGK	2.5	A
-0.1918	DGK	2.75	A
-0.1993	DGK	3	A
-0.2058	DGK	3.25	A
-0.2114	DGK	3.5	A
-0.2146	DGK	3.75	A
-0.2178	DGK	4	A
-0.2193	DGK	4.25	A
-0.2198	DGK	4.5	A
-0.2179	DGK	4.75	A
-0.2133	DGK	5	A
-0.208	DGK	5.25	A
-0.2024	DGK	5.5	A
-0.1949	DGK	5.75	A
-0.1886	DGK	6	A
-0.1793	DGK	6.25	A
-0.1669	DGK	6.5	A
-0.1531	DGK	6.75	A
-0.1352	DGK	7	A
-0.118	DGK	7.25	A
-0.1029	DGK	7.5	A
-0.0868	DGK	7.75	A
-0.0712	DGK	8	A
-0.0587	DGK	8.25	A
-0.0379	DGK	8.5	A
-0.0097	DGK	8.75	A
0.0066	DGK	9	A
0.0495	DGK	9.25	A
0.1198	DGK	9.5	A
0.1858	DGK	9.75	A
0.2437	DGK	10	A
0.2951	DGK	10.25	A
0.3501	DGK	10.5	A
0.4069	DGK	10.75	A
0.4742	DGK	11	A
0.6251	DGK	11.25	A
0.7077	DGK	11.5	A
0.7635	DGK	11.75	A
0.7927	DGK	12	A
0.7979	DGK	12.25	A
0.7942	DGK	12.5	A
0.7894	DGK	12.75	A
0.7878	DGK	13	A
0.7869	DGK	13.25	A
0.7895	DGK	13.5	A
0.7941	DGK	13.75	A
0.7996	DGK	14	A
0.8082	DGK	14.25	A
0.8137	DGK	14.5	A
0.8244	DGK	14.75	A
0.8299	DGK	15	A
0.8336	DGK	15.25	A
0.8454	DGK	15.5	A
0.856	DGK	15.75	A
0.862	DGK	16	A
0.8681	DGK	16.25	A
0.8772	DGK	16.5	A
0.8784	DGK	16.75	A
0.8817	DGK	17	A
0.8854	DGK	17.25	A
0.8887	DGK	17.5	A
0.8909	DGK	17.75	A
0.8941	DGK	18	A
0.8981	DGK	18.25	A
0.9016	DGK	18.5	A
0.9031	DGK	18.75	A
0.9047	DGK	19	A
0.9065	DGK	19.25	A
0.9095	DGK	19.5	A
0.9098	DGK	19.75	A
0.911	DGK	20	A
0.9129	DGK	20.25	A
0.9124	DGK	20.5	A
0.9125	DGK	20.75	A
0.9134	DGK	21	A
0.9128	DGK	21.25	A
0.9142	DGK	21.5	A
0.9157	DGK	21.75	A
0.9125	DGK	22	A
0.9124	DGK	22.25	A
0.9111	DGK	22.5	A
0.9099	DGK	22.75	A
0.9064	DGK	23	A
0.9035	DGK	23.25	A
0.902	DGK	23.5	A
0.8973	DGK	23.75	A
0.8968	DGK	24	A
-0.0315	DGK	0	B
-0.0923	DGK	0.25	B
-0.0919	DGK	0.5	B
-0.1005	DGK	0.75	B
-0.1122	DGK	1	B
-0.1245	DGK	1.25	B
-0.1367	DGK	1.5	B
-0.1465	DGK	1.75	B
-0.1576	DGK	2	B
-0.1683	DGK	2.25	B
-0.1784	DGK	2.5	B
-0.1861	DGK	2.75	B
-0.1932	DGK	3	B
-0.1994	DGK	3.25	B
-0.2046	DGK	3.5	B
-0.208	DGK	3.75	B
-0.2101	DGK	4	B
-0.2119	DGK	4.25	B
-0.2126	DGK	4.5	B
-0.2109	DGK	4.75	B
-0.207	DGK	5	B
-0.2012	DGK	5.25	B
-0.1958	DGK	5.5	B
-0.1902	DGK	5.75	B
-0.184	DGK	6	B
-0.1761	DGK	6.25	B
-0.1653	DGK	6.5	B
-0.153	DGK	6.75	B
-0.1375	DGK	7	B
-0.1218	DGK	7.25	B
-0.1078	DGK	7.5	B
-0.0936	DGK	7.75	B
-0.0788	DGK	8	B
-0.0674	DGK	8.25	B
-0.0476	DGK	8.5	B
-0.0194	DGK	8.75	B
-0.0034	DGK	9	B
0.0391	DGK	9.25	B
0.1092	DGK	9.5	B
0.1747	DGK	9.75	B
0.2338	DGK	10	B
0.2842	DGK	10.25	B
0.3395	DGK	10.5	B
0.3953	DGK	10.75	B
0.4571	DGK	11	B
0.59	DGK	11.25	B
0.6985	DGK	11.5	B
0.7534	DGK	11.75	B
0.7878	DGK	12	B
0.7989	DGK	12.25	B
0.8	DGK	12.5	B
0.7985	DGK	12.75	B
0.7985	DGK	13	B
0.8054	DGK	13.25	B
0.81	DGK	13.5	B
0.8118	DGK	13.75	B
0.8183	DGK	14	B
0.8218	DGK	14.25	B
0.8296	DGK	14.5	B
0.8381	DGK	14.75	B
0.8432	DGK	15	B
0.8554	DGK	15.25	B
0.8611	DGK	15.5	B
0.8682	DGK	15.75	B
0.875	DGK	16	B
0.8828	DGK	16.25	B
0.8869	DGK	16.5	B
0.8884	DGK	16.75	B
0.8926	DGK	17	B
0.8958	DGK	17.25	B
0.8982	DGK	17.5	B
0.9015	DGK	17.75	B
0.903	DGK	18	B
0.9048	DGK	18.25	B
0.9083	DGK	18.5	B
0.9065	DGK	18.75	B
0.9086	DGK	19	B
0.9083	DGK	19.25	B
0.9112	DGK	19.5	B
0.9126	DGK	19.75	B
0.913	DGK	20	B
0.9125	DGK	20.25	B
0.9122	DGK	20.5	B
0.9131	DGK	20.75	B
0.912	DGK	21	B
0.9121	DGK	21.25	B
0.912	DGK	21.5	B
0.9109	DGK	21.75	B
0.9078	DGK	22	B
0.9077	DGK	22.25	B
0.9065	DGK	22.5	B
0.9055	DGK	22.75	B
0.9022	DGK	23	B
0.8988	DGK	23.25	B
0.8965	DGK	23.5	B
0.8897	DGK	23.75	B
0.8912	DGK	24	B
-0.0278	DGK	0	C
-0.0903	DGK	0.25	C
-0.0895	DGK	0.5	C
-0.0986	DGK	0.75	C
-0.1106	DGK	1	C
-0.1234	DGK	1.25	C
-0.1368	DGK	1.5	C
-0.1471	DGK	1.75	C
-0.1584	DGK	2	C
-0.1698	DGK	2.25	C
-0.1802	DGK	2.5	C
-0.1889	DGK	2.75	C
-0.1961	DGK	3	C
-0.2029	DGK	3.25	C
-0.2085	DGK	3.5	C
-0.2116	DGK	3.75	C
-0.2145	DGK	4	C
-0.2165	DGK	4.25	C
-0.2171	DGK	4.5	C
-0.2156	DGK	4.75	C
-0.2121	DGK	5	C
-0.2064	DGK	5.25	C
-0.2012	DGK	5.5	C
-0.1953	DGK	5.75	C
-0.19	DGK	6	C
-0.1814	DGK	6.25	C
-0.1718	DGK	6.5	C
-0.16	DGK	6.75	C
-0.1443	DGK	7	C
-0.1294	DGK	7.25	C
-0.1146	DGK	7.5	C
-0.1002	DGK	7.75	C
-0.0851	DGK	8	C
-0.0735	DGK	8.25	C
-0.0534	DGK	8.5	C
-0.0259	DGK	8.75	C
-0.01	DGK	9	C
0.0325	DGK	9.25	C
0.1023	DGK	9.5	C
0.1684	DGK	9.75	C
0.2256	DGK	10	C
0.2777	DGK	10.25	C
0.3331	DGK	10.5	C
0.3884	DGK	10.75	C
0.4531	DGK	11	C
0.603	DGK	11.25	C
0.6993	DGK	11.5	C
0.7525	DGK	11.75	C
0.7848	DGK	12	C
0.7935	DGK	12.25	C
0.7935	DGK	12.5	C
0.7924	DGK	12.75	C
0.7922	DGK	13	C
0.7922	DGK	13.25	C
0.7948	DGK	13.5	C
0.802	DGK	13.75	C
0.806	DGK	14	C
0.8105	DGK	14.25	C
0.8146	DGK	14.5	C
0.8248	DGK	14.75	C
0.8293	DGK	15	C
0.8346	DGK	15.25	C
0.842	DGK	15.5	C
0.8553	DGK	15.75	C
0.8598	DGK	16	C
0.8624	DGK	16.25	C
0.8667	DGK	16.5	C
0.8733	DGK	16.75	C
0.8755	DGK	17	C
0.8787	DGK	17.25	C
0.8814	DGK	17.5	C
0.8821	DGK	17.75	C
0.8865	DGK	18	C
0.8903	DGK	18.25	C
0.8943	DGK	18.5	C
0.8967	DGK	18.75	C
0.8969	DGK	19	C
0.9003	DGK	19.25	C
0.9029	DGK	19.5	C
0.9031	DGK	19.75	C
0.9054	DGK	20	C
0.9051	DGK	20.25	C
0.9048	DGK	20.5	C
0.9061	DGK	20.75	C
0.9053	DGK	21	C
0.9075	DGK	21.25	C
0.9074	DGK	21.5	C
0.907	DGK	21.75	C
0.9044	DGK	22	C
0.9038	DGK	22.25	C
0.9039	DGK	22.5	C
0.9023	DGK	22.75	C
0.8982	DGK	23	C
0.8961	DGK	23.25	C
0.8924	DGK	23.5	C
0.889	DGK	23.75	C
0.8874	DGK	24	C
0.013	DGT	0	A
-0.0058	DGT	0.25	A
-0.0116	DGT	0.5	A
-0.0289	DGT	0.75	A
-0.0338	DGT	1	A
-0.0442	DGT	1.25	A
-0.0648	DGT	1.5	A
-0.0812	DGT	1.75	A
-0.0975	DGT	2	A
-0.109	DGT	2.25	A
-0.1182	DGT	2.5	A
-0.1269	DGT	2.75	A
-0.1366	DGT	3	A
-0.1438	DGT	3.25	A
-0.1501	DGT	3.5	A
-0.1544	DGT	3.75	A
-0.1577	DGT	4	A
-0.1575	DGT	4.25	A
-0.1572	DGT	4.5	A
-0.1541	DGT	4.75	A
-0.1491	DGT	5	A
-0.142	DGT	5.25	A
-0.1332	DGT	5.5	A
-0.1201	DGT	5.75	A
-0.1041	DGT	6	A
-0.0827	DGT	6.25	A
-0.0568	DGT	6.5	A
-0.027	DGT	6.75	A
0.0044	DGT	7	A
0.0347	DGT	7.25	A
0.0646	DGT	7.5	A
0.094	DGT	7.75	A
0.1233	DGT	8	A
0.1514	DGT	8.25	A
0.182	DGT	8.5	A
0.2117	DGT	8.75	A
0.2404	DGT	9	A
0.2686	DGT	9.25	A
0.2952	DGT	9.5	A
0.3198	DGT	9.75	A
0.3415	DGT	10	A
0.3644	DGT	10.25	A
0.3869	DGT	10.5	A
0.4094	DGT	10.75	A
0.4271	DGT	11	A
0.4447	DGT	11.25	A
0.4596	DGT	11.5	A
0.4763	DGT	11.75	A
0.4888	DGT	12	A
0.5009	DGT	12.25	A
0.5342	DGT	12.5	A
0.5536	DGT	12.75	A
0.5599	DGT	13	A
0.5619	DGT	13.25	A
0.5598	DGT	13.5	A
0.5492	DGT	13.75	A
0.541	DGT	14	A
0.5335	DGT	14.25	A
0.5335	DGT	14.5	A
0.5315	DGT	14.75	A
0.5351	DGT	15	A
0.5378	DGT	15.25	A
0.5335	DGT	15.5	A
0.5354	DGT	15.75	A
0.5251	DGT	16	A
0.554	DGT	16.25	A
0.5821	DGT	16.5	A
0.5874	DGT	16.75	A
0.5963	DGT	17	A
0.5986	DGT	17.25	A
0.6023	DGT	17.5	A
0.604	DGT	17.75	A
0.6042	DGT	18	A
0.6019	DGT	18.25	A
0.6006	DGT	18.5	A
0.5956	DGT	18.75	A
0.5921	DGT	19	A
0.59	DGT	19.25	A
0.5875	DGT	19.5	A
0.5829	DGT	19.75	A
0.5797	DGT	20	A
0.5748	DGT	20.25	A
0.5711	DGT	20.5	A
0.5658	DGT	20.75	A
0.5631	DGT	21	A
0.5586	DGT	21.25	A
0.5573	DGT	21.5	A
0.5545	DGT	21.75	A
0.5513	DGT	22	A
0.5489	DGT	22.25	A
0.5448	DGT	22.5	A
0.5435	DGT	22.75	A
0.5393	DGT	23	A
0.5382	DGT	23.25	A
0.5349	DGT	23.5	A
0.5333	DGT	23.75	A
0.5312	DGT	24	A
0.0053	DGT	0	B
-0.0307	DGT	0.25	B
-0.0557	DGT	0.5	B
-0.0579	DGT	0.75	B
-0.0946	DGT	1	B
-0.124	DGT	1.25	B
-0.1467	DGT	1.5	B
-0.1655	DGT	1.75	B
-0.1827	DGT	2	B
-0.197	DGT	2.25	B
-0.2092	DGT	2.5	B
-0.2202	DGT	2.75	B
-0.2304	DGT	3	B
-0.2393	DGT	3.25	B
-0.2476	DGT	3.5	B
-0.2536	DGT	3.75	B
-0.2578	DGT	4	B
-0.2596	DGT	4.25	B
-0.2606	DGT	4.5	B
-0.2592	DGT	4.75	B
-0.2558	DGT	5	B
-0.2502	DGT	5.25	B
-0.2427	DGT	5.5	B
-0.2311	DGT	5.75	B
-0.2165	DGT	6	B
-0.1963	DGT	6.25	B
-0.1705	DGT	6.5	B
-0.14	DGT	6.75	B
-0.1076	DGT	7	B
-0.0763	DGT	7.25	B
-0.0447	DGT	7.5	B
-0.0136	DGT	7.75	B
0.017	DGT	8	B
0.0486	DGT	8.25	B
0.0809	DGT	8.5	B
0.1124	DGT	8.75	B
0.145	DGT	9	B
0.1752	DGT	9.25	B
0.2029	DGT	9.5	B
0.2303	DGT	9.75	B
0.2551	DGT	10	B
0.2815	DGT	10.25	B
0.3088	DGT	10.5	B
0.3352	DGT	10.75	B
0.3584	DGT	11	B
0.3821	DGT	11.25	B
0.4056	DGT	11.5	B
0.4292	DGT	11.75	B
0.4532	DGT	12	B
0.5111	DGT	12.25	B
0.5509	DGT	12.5	B
0.5709	DGT	12.75	B
0.5926	DGT	13	B
0.603	DGT	13.25	B
0.5988	DGT	13.5	B
0.5922	DGT	13.75	B
0.589	DGT	14	B
0.5842	DGT	14.25	B
0.5813	DGT	14.5	B
0.5869	DGT	14.75	B
0.5902	DGT	15	B
0.5914	DGT	15.25	B
0.588	DGT	15.5	B
0.6005	DGT	15.75	B
0.5862	DGT	16	B
0.6139	DGT	16.25	B
0.6444	DGT	16.5	B
0.6523	DGT	16.75	B
0.6572	DGT	17	B
0.6624	DGT	17.25	B
0.6692	DGT	17.5	B
0.6643	DGT	17.75	B
0.6664	DGT	18	B
0.6645	DGT	18.25	B
0.6599	DGT	18.5	B
0.6564	DGT	18.75	B
0.6524	DGT	19	B
0.651	DGT	19.25	B
0.6476	DGT	19.5	B
0.6442	DGT	19.75	B
0.6407	DGT	20	B
0.6363	DGT	20.25	B
0.6321	DGT	20.5	B
0.6284	DGT	20.75	B
0.6249	DGT	21	B
0.6193	DGT	21.25	B
0.6184	DGT	21.5	B
0.616	DGT	21.75	B
0.6124	DGT	22	B
0.61	DGT	22.25	B
0.6061	DGT	22.5	B
0.6034	DGT	22.75	B
0.5999	DGT	23	B
0.5976	DGT	23.25	B
0.5949	DGT	23.5	B
0.5935	DGT	23.75	B
0.591	DGT	24	B
0.011	DGT	0	C
-0.0234	DGT	0.25	C
-0.0489	DGT	0.5	C
-0.0485	DGT	0.75	C
-0.0819	DGT	1	C
-0.1097	DGT	1.25	C
-0.1328	DGT	1.5	C
-0.1509	DGT	1.75	C
-0.167	DGT	2	C
-0.1766	DGT	2.25	C
-0.194	DGT	2.5	C
-0.2036	DGT	2.75	C
-0.2137	DGT	3	C
-0.2226	DGT	3.25	C
-0.2295	DGT	3.5	C
-0.234	DGT	3.75	C
-0.2377	DGT	4	C
-0.2381	DGT	4.25	C
-0.2378	DGT	4.5	C
-0.2345	DGT	4.75	C
-0.2297	DGT	5	C
-0.2227	DGT	5.25	C
-0.2133	DGT	5.5	C
-0.1997	DGT	5.75	C
-0.1832	DGT	6	C
-0.1604	DGT	6.25	C
-0.1319	DGT	6.5	C
-0.0991	DGT	6.75	C
-0.0647	DGT	7	C
-0.0314	DGT	7.25	C
0.0019	DGT	7.5	C
0.036	DGT	7.75	C
0.0692	DGT	8	C
0.1011	DGT	8.25	C
0.135	DGT	8.5	C
0.1672	DGT	8.75	C
0.1994	DGT	9	C
0.23	DGT	9.25	C
0.258	DGT	9.5	C
0.2841	DGT	9.75	C
0.3065	DGT	10	C
0.3314	DGT	10.25	C
0.3569	DGT	10.5	C
0.3809	DGT	10.75	C
0.4018	DGT	11	C
0.4229	DGT	11.25	C
0.4408	DGT	11.5	C
0.4604	DGT	11.75	C
0.4974	DGT	12	C
0.5376	DGT	12.25	C
0.5538	DGT	12.5	C
0.5631	DGT	12.75	C
0.5747	DGT	13	C
0.5743	DGT	13.25	C
0.5707	DGT	13.5	C
0.5663	DGT	13.75	C
0.569	DGT	14	C
0.5718	DGT	14.25	C
0.5804	DGT	14.5	C
0.5814	DGT	14.75	C
0.59	DGT	15	C
0.5974	DGT	15.25	C
0.5981	DGT	15.5	C
0.6017	DGT	15.75	C
0.5908	DGT	16	C
0.617	DGT	16.25	C
0.6462	DGT	16.5	C
0.6509	DGT	16.75	C
0.6546	DGT	17	C
0.6603	DGT	17.25	C
0.6636	DGT	17.5	C
0.6625	DGT	17.75	C
0.6633	DGT	18	C
0.6604	DGT	18.25	C
0.6588	DGT	18.5	C
0.6517	DGT	18.75	C
0.6498	DGT	19	C
0.6472	DGT	19.25	C
0.6429	DGT	19.5	C
0.6391	DGT	19.75	C
0.6357	DGT	20	C
0.6314	DGT	20.25	C
0.6266	DGT	20.5	C
0.6224	DGT	20.75	C
0.6198	DGT	21	C
0.6139	DGT	21.25	C
0.6115	DGT	21.5	C
0.6087	DGT	21.75	C
0.605	DGT	22	C
0.6008	DGT	22.25	C
0.5969	DGT	22.5	C
0.5933	DGT	22.75	C
0.5902	DGT	23	C
0.5863	DGT	23.25	C
0.5823	DGT	23.5	C
0.5807	DGT	23.75	C
0.5784	DGT	24	C
